# Supplementary material for: Marketable value estimation of patents using ensemble learning methodology: Focusing on U.S. patents for the electricity sector
Source: PLoS One. 2021 Sep 13;16(9):e0257086. doi: 10.1371/journal.pone.0257086 (PMC8437284; doi:10.1371/journal.pone.0257086)
Supplement: S1 Data — (ZIP) [file pone.0257086.s001.zip › data.csv]

	index_new	index_first	Symbol	Original_Name	DB_Name	Code	Name	IPC	IPC_1	Open	Enroll	Title	Abstract	Enroll_date_check	Stock_rate_at_Enroll	Index_rate_at_Enroll	Regression_coef	Regression_intercept	Abnormal_return	Topic 0	Topic 1	Topic 2	Topic 3	Topic 4	Topic 5	Topic 6	Topic 7	Topic 8	Topic 9	Topic 10	Topic 11	Topic 12	Topic 13	Topic 14	Topic 15	Topic 16	Topic 17	Topic 18	Topic 19	Topic 20	Topic 21	Topic 22	Topic 23	Topic 24	Topic 25	Topic 26	Topic 27	Topic 28	Topic 29
0	0	0	ADI	Analog Devices, Inc.	Analog Devices, Inc.	000005892468A1	Analog Devices, Inc.	H03M 7/00	H		19990406	Digital-to-digital conversion using nonuniform sample rates	method apparatus digital digital conversion using sigma delta modulation temporal spacing digital samples method apparatus present invention provides sigma delta modulation time base noise produced nonuniform sampling frequency shaped region shifted higher frequencies removed conventional filtering techniques embodiment digital data interpolated fixed ratio decimated control first sigma delta mod…	1999-04-06	0.016499215	-0.002447874	1.891223415	0.00989467	0.011234022	0	0	0	0	0	0	0	0	0	0	0	0	0	0	0.025717963	0	0	0	0	0	0.271645725	0	0	0	0	0	0	0	0	0.088227808
1	1	1	AMAT	Applied Materials, Inc.	Applied Materials, Inc.	000005891348A1	Applied Materials, Inc.	H05H 1/00	H		19990406	Process gas focusing apparatus and method	apparatus uniformly processing substrates surface center peripheral edge apparatus comprises process chamber distributor distributing process process chamber support supporting substrate process chamber plasma generator forming plasma process process chamber focus ring process chamber focus ring comprises wall surrounding substrate substantially contain plasma substrate surface channel wall chann…	1999-04-06	0.032728365	-0.002447874	1.692195921	0.001959188	0.03491146	0	0.047210984	0	0	0	0.03265303	0.013506996	0	0.051461194	0	0.027555916	0	0	0	0	0	0	0	0	0.090580299	0	0	0	0	0	0	0.012963939	0.039472658	0	0
2	2	2	AMAT	Applied Materials, Inc.	Applied Materials, Inc.	000005891350A1	Applied Materials, Inc.	H05H 1/00	H		19990406	Adjusting DC bias voltage in plasma chambers	method adjusting cathode bias plasma chamber fabricating semiconductor devices dielectric shield positioned plasma selected portion electrically grounded components chamber electrically grounded chamber wall cathode bias adjusted controlling following parameters surface area chamber wall grounded components blocked dielectric shield thickness dielectric shield chamber wall dielectric constant die…	1999-04-06	0.032728365	-0.002447874	1.692195921	0.001959188	0.03491146	0	0.06662564	0	0.073362492	0	0.041079167	0	0	0	0	0	0	0	0	0	0.050154809	0.011305688	0	0.073799305	0.033086665	0	0	0	0	0.020782672	0	0	0.030272059	0	0
3	3	4	NOC	Northrop Grumman Corporation	Northrop Grumman Corporation	000005892279A1	Northrop Grumman Corporation	H01L 23/06	H		19990406	Packaging for electronic power devices and applications using the packaging	packaging high power devices insulated gate bipolar transistors includes direct bonded copper substrate beryllium oxide soldered directly heat generating surface high power device direct bonded copper substrate turn soldered directly liquid cooled heatsink packaging improves thermal management heat generated high power device applicable switching circuit phase electric traction motor assembly als…	1999-04-06	-0.018947655	-0.002447874	0.578078022	-0.003413958	-0.014118634	0	0	0	0	0	0	0	0	0.053513788	0	0	0.022998611	0.018583426	0	0	0	0	0	0	0.060224172	0	0.065156013	0	0	0	0	0	0	0	0
4	4	19	LSI	LSI Logic Corporation	LSI Logic Corporation	000005892374A1	LSI Logic Corporation	H03K 5/22	H		19990406	Latching comparator with input offset adjustment	latching comparator includes first second current integration nodes first second integration capacitances respectively current source applies first tail current current steering circuit steers tail current onto first second current integration nodes function first second data signals offset adjustment circuit coupled first current integration node adjusting first integration capacitance relative …	1999-04-06	-0.008074967	-0.002447874	0.166828113	-0.001364075	-0.006302517	0	0	0	0	0	0	0	0	0	0.016077207	0	0.012283799	0.051227674	0.111367337	0.069044515	0	0	0.016071878	0	0.016636912	0	0	0	0	0	0	0	0	0.025493106	0
5	5	22	TSEM	Tower Semiconductor Ltd.	Tower Semiconductor Ltd.	000005891800A1	Tower Semiconductor Ltd.	H01L 21/316	H		19990406	Method for depositing a flow fill layer on an integrated circuit wafer	improved method depositing flow fill layer integrated circuit flowlayers layers deposited wafer warmed deposition first layer deposition second flowlayer evaporate water first flowlayer preferably layers deposited separate steps plasma enhanced chemical vapor deposition inhibit crack formation flowlayers preferably depositions flowlayer flowlayer planarized flowing thereupon	1999-04-06	-0.037041272	-0.002447874	0.907110233	-0.004458424	-0.030362357	0	0	0	0	0	0	0	0.131950572	0	0	0.027219135	0	0.053141512	0	0	0	0	0	0	0.056500345	0	0	0	0	0	0	0	0.026734408	0	0
6	6	25	EMR	Emerson Electric Company	Emerson Electric Co.	000005892306A1	Emerson Electric Co.	H02K 5/24	H		19990406	Method and apparatus for balancing a load with a salient pole rotor machine	invention provides method apparatus balancing system including salient pole rotor machine balance load illustrative embodiment invention provides method apparatus balancing system positioning balancing compound poles rotor machine	1999-04-06	0.034407245	-0.002447874	0.775963528	-0.004925399	0.041232105	0	0	0	0	0	0.043116134	0	0	0	0	0	0	0	0	0	0	0	0	0	0	0	0.223110169	0	0	0	0.036176831	0	0	0	0
7	7	26	GE	General Electric Company	General Electric Company	000005890277A1	General Electric Company	H02K 15/00	H		19990406	Method for manufacturing a claw pole stator structure	multipole brushless motor stator formed pair complementary opposable claw pole stator structures stator structures comprises stator base formed plurality stacked sheet metal laminations plurality stator pole members extend stator base formed compression molding ferromagnetic material form ferromagnetic material molded situ stator base positioning stator base compression mold slots powdered flaked…	1999-04-06	-0.01151701	-0.002447874	1.150469077	0.002434633	-0.011135439	0	0	0.046204302	0	0	0	0	0	0	0	0	0	0	0	0	0.1302443	0	0	0	0.253294289	0	0.221622452	0	0	0	0	0	0	0	0
8	8	27	GE	General Electric Company	General Electric Company	000005892342A1	General Electric Company	H02H 7/06	H		19990406	Self-test circuit for a shorted diode protection panel in a diesel electric locomotive	self test system shorted diode protection circuit electric vehicle propulsion system includes series relays selectively coupling battery circuit field winding generator shorted diode protection circuit coupled voltage sensing arrangement field winding relays operated induce current forward reverse directions winding separate test stages stage winding disconnected battery inductive reactance creat…	1999-04-06	-0.01151701	-0.002447874	1.150469077	0.002434633	-0.011135439	0	0	0	0	0.038839899	0.046686284	0	0	0	0	0	0.015111051	0.084733926	0	0.046571121	0	0	0	0	0	0	0.017183485	0.174479306	0	0	0	0.149792358	0	0	0
9	9	28	GE	General Electric Company	General Electric Company	000005892420A1	General Electric Company	H01H 73/00	H		19990406	Electronic circuit breaker having modular current transformer sensors	compact current transformer formed arranging pair secondary windings opposite sides single turn primary winding core wound primary winding part secondary winding coils continuous roll metal strap secondary windings arranged pair bobbins opposite sides transformer core modular twin bobbin arrangement allows secondary windings wound continuous source transformer wire continuous wound core eliminate…	1999-04-06	-0.01151701	-0.002447874	1.150469077	0.002434633	-0.011135439	0	0	0	0	0.093949623	0	0	0	0.013810097	0	0	0	0	0	0	0	0.014677958	0	0	0	0	0.042100001	0	0	0.014634167	0	0.432194561	0.015726006	0	0
10	10	29	GE	General Electric Company	General Electric Company	000005892673A1	General Electric Company	H02M 7/517	H		19990406	Robust, high-density, high-efficiency state sequence controller for an auxiliary resonant commutation pole power converter	high density control circuit auxiliary resonant commutation pole arcp circuit internal arcp package includes state machine sequencer providing control timing signals achieve high efficiency zero voltage fault tolerant switching converter operation phase controller receives inputs phase enable signal pulse width modulation signal system controller gate drive feedback signals main auxiliary gate dr…	1999-04-06	-0.01151701	-0.002447874	1.150469077	0.002434633	-0.011135439	0	0	0	0	0	0	0.057774488	0	0	0	0	0	0.024710467	0	0.085287765	0	0	0	0	0	0	0.058932491	0.037861779	0	0	0	0.045429654	0	0.013873233	0
11	11	30	INTC	Intel Corporation	Intel Corporation	000005891798A1	Intel Corporation	H01L 21/265	H		19990406	Method for forming a High dielectric constant insulator in the fabrication of an integrated circuit	method forming insulator high dielectric constant silicon disclosed method overcomes limitation increasing dielectric constant gate dielectric using high dielectric constant material paraelectric material instead silicon dioxide first nitrogen implanted silicon sacrificial oxide layer annealing substrate stripping sacrificial oxide dielectric layer formed material high dielectric constant paraele…	1999-04-06	0.022776948	-0.002447874	1.159089985	0.004347877	0.021266377	0	0.043130636	0	0.301215589	0	0	0	0.097208396	0.015768493	0	0	0	0	0	0	0	0	0	0	0	0	0.011322566	0.024547204	0.011627323	0	0	0.046550497	0	0	0
12	12	31	INTC	Intel Corporation	Intel Corporation	000005891803A1	Intel Corporation	H01L 21/283	H		19990406	Rapid reflow of conductive layers by directional sputtering for interconnections in integrated circuits	present invention describes method forming interconnections semiconductor device fabrication trench formed semiconductor substrate metal layer deposited semiconductor substrate using directional sputtering techniques metal layer deposited resulting metal layer large surface area high degree curvature metal layer reflowed reflow high degree curvature metal layer improves migration metal layer thus…	1999-04-06	0.022776948	-0.002447874	1.159089985	0.004347877	0.021266377	0	0.148383886	0	0	0	0.033190098	0	0.158725306	0	0	0	0	0	0	0	0	0	0	0	0	0	0	0	0	0.018902106	0	0	0	0	0
13	13	32	INTC	Intel Corporation	Intel Corporation	000005891805A1	Intel Corporation	H01L 21/302	H		19990406	Method of forming contacts	method forming contact disclosed substrate desired electrical contact location provided substrate conductive layer first mask edge desired electrical contact location formed substrate contact material deposited first mask substrate first portion contact material removed second portion contact material remains form contact adjacent edge mask desired electrical contact location	1999-04-06	0.022776948	-0.002447874	1.159089985	0.004347877	0.021266377	0	0.320698798	0	0	0	0	0.067809157	0.07927195	0	0	0	0	0	0	0	0.058311332	0	0	0	0	0	0	0	0	0	0	0	0	0	0
14	14	33	INTC	Intel Corporation	Intel Corporation	000005891809A1	Intel Corporation	H01L 21/31	H		19990406	Manufacturable dielectric formed using multiple oxidation and anneal steps	method forming thin robust nitrided oxide layer process results manufacturable uniform defect density reliable nitrided oxide used gate dielectric portion spacer portion trench isolation first substrate oxidized chlorinated oxidation followed temperature pyrogenic steam oxidation next temperature ammonia anneal performed followed high temperature anneal inert ambient	1999-04-06	0.022776948	-0.002447874	1.159089985	0.004347877	0.021266377	0	0	0	0.096431836	0	0	0	0.126344979	0	0	0	0	0	0	0	0	0	0	0	0	0	0	0	0	0.044229779	0	0	0	0	0
15	15	34	INTC	Intel Corporation	Intel Corporation	000005892275A1	Intel Corporation	H01L 23/48	H		19990406	High performance power and ground edge connect IC package	integrated circuit package receives power connector clipped edge package package least pair contact strips extend along edge package strips connected power ground pads integrated circuit internal routing package connector plurality conductive spring fingers clip onto contact strips package connector supplies power package cable connected external power supply package number separate connectors pr…	1999-04-06	0.022776948	-0.002447874	1.159089985	0.004347877	0.021266377	0	0	0	0	0	0	0	0	0	0	0	0	0.137888774	0	0	0	0	0	0	0	0	0	0	0	0	0	0	0	0	0
16	16	35	INTC	Intel Corporation	Intel Corporation	000005892377A1	Intel Corporation	H03K 3/00	H		19990406	Method and apparatus for reducing leakage currents in an I/O buffer	method apparatus reducing leakage currents high voltage tolerant buffer buffer designed tolerate high external voltages blocking voltages passgate output path uses device driver gate node gate node passgate ensure transistor passgate turned driver driving high second device isolates gate node passgate voltage reaches predetermined level voltage reaches predetermined level device drives voltage ga…	1999-04-06	0.022776948	-0.002447874	1.159089985	0.004347877	0.021266377	0	0.031619828	0	0	0	0	0	0	0.108508453	0.163979501	0	0.013541854	0	0	0.071980827	0	0	0	0	0	0	0	0	0	0	0	0	0.04863517	0	0
17	17	36	INTC	Intel Corporation	Intel Corporation	000005892383A1	Intel Corporation	H03K 5/13	H		19990406	Parallel voltage controlled resistance elements	voltage controlled resistance elements coupled together parallel first voltage controlled resistance element coupled first voltage input voltage source output second voltage controlled resistance element coupled second voltage input voltage source first voltage controlled resistance element output parallel resistance elements provide variable resistance based resistance values first second voltag…	1999-04-06	0.022776948	-0.002447874	1.159089985	0.004347877	0.021266377	0	0	0	0	0	0	0	0	0	0.115627885	0	0	0	0	0.135078385	0	0	0	0	0	0	0	0	0	0	0	0	0	0	0.030433718
18	18	37	INTC	Intel Corporation	Intel Corporation	000005892542A1	Intel Corporation	H04N 3/14	H		19990406	Sectional raster output image sensor	method apparatus converting light images series charge stores output predetermined subsections described integrated circuit provided multiple light sensitive elements embedded surface light sensitive elements coupled input gates series charge coupled devices clocked manner allows various charge stores created light sensitive elements sampled charge coupled devices configured manner causes charge …	1999-04-06	0.022776948	-0.002447874	1.159089985	0.004347877	0.021266377	0.061097443	0	0	0	0	0	0	0	0	0.074798949	0	0	0.038563125	0	0.101208828	0	0	0	0	0.019467087	0.032944847	0.04955443	0	0.042801477	0	0	0	0	0.016918	0
19	19	38	INTC	Intel Corporation	Intel Corporation	000005892899A1	Intel Corporation	H04L 9/00	H		19990406	Tamper resistant methods and apparatus	accordance first aspect present invention security sensitive program operates secret made tamper resistant distributing secret space well time accordance second aspect present invention security sensitive program made tamper resistant obfuscating program accordance third aspect present invention security sensitive application made tamper resistant isolating security sensitive functions making iso…	1999-04-06	0.022776948	-0.002447874	1.159089985	0.004347877	0.021266377	0	0	0	0	0	0	0	0	0	0	0	0	0	0	0	0	0.019812556	0	0	0	0.016834227	0	0.026298212	0	0	0	0	0	0	0.018427501
20	20	39	LMT	Lockheed Martin Corporation	Lockheed Martin Corporation	000005892605A1	Lockheed Martin Corporation	H04B 10/00	H		19990406	Optical crossbar using guided spatial division multiplexing	optical transmission accomplished transmitter arrays constructed transmit spatially separated optical data streams determined positions transmitter said transmitter array receiver arrays constructed receive spatially separated optical data streams optical coupling provided transmitter receiver fiber optic cables conventional optical elements lens prisms provide optical paths maintain spatial sepa…	1999-04-06	-0.015319309	-0.002447874	0.361543846	-0.001931949	-0.012502346	0	0.016831998	0	0	0.022007931	0	0	0	0	0	0.030236015	0	0	0	0	0	0	0.022291016	0	0.012668015	0.09283898	0	0.050237518	0.103512019	0	0.021997964	0	0	0	0
21	21	40	LMT	Lockheed Martin Corporation	Lockheed Martin Corporation	000005892772A1	Lockheed Martin Corporation	H04J 15/00	H		19990406	Spatial reuse by means of dual homing on a ring network	ring network dual homing connections network nodes physically separated concentrators	1999-04-06	-0.015319309	-0.002447874	0.361543846	-0.001931949	-0.012502346	0	0	0	0	0	0.21915476	0	0	0	0	0	0	0	0	0	0	0	0	0	0	0	0	0	0.116922528	0	0	0	0	0	0
22	22	41	MU	Micron Technology, Inc.	Micron Technology, Inc.	000005891753A1	Micron Technology, Inc.	H01L 21/20	H		19990406	Method and apparatus for packaging flip chip bare die on printed circuit boards	apparatus method providing fully protective package flip chip protective shield plate underfill encapsulant material apparatus comprises semiconductor chip electrically connected flip chip attachment substrate shield plate placed contact back surface semiconductor chip underfill encapsulant disposed semiconductor chip shield plate substrate glob encapsulant applied periphery upper surface shield …	1999-04-06	0.042761859	-0.002447874	-0.049420534	-0.005111513	0.047752397	0	0	0	0	0	0	0	0	0	0	0	0	0	0	0	0	0	0	0	0.146896049	0	0.01897615	0	0	0	0	0	0	0.037598323	0
23	23	42	MU	Micron Technology, Inc.	Micron Technology, Inc.	000005891788A1	Micron Technology, Inc.	H01L 21/76	H		19990406	Locus isolation technique using high pressure oxidation (hipox) and protective spacers	technique producing isolation structure semiconductor substrate wherein lateral encroachment bird beak formation masking stack limited disclosed embodiment comprises growing layer oxide silicon substrate depositing layer silicon nitride layer oxide nitride patterned etched define masking stack region substrate wherein isolation structure formed oxide removed region also partially removed nitride …	1999-04-06	0.042761859	-0.002447874	-0.049420534	-0.005111513	0.047752397	0	0.093903519	0	0.081375472	0	0	0	0.462150335	0	0	0	0	0	0	0	0	0	0	0	0	0	0.02104052	0	0	0.010794454	0	0	0	0	0
24	24	43	MU	Micron Technology, Inc.	Micron Technology, Inc.	000005891791A1	Micron Technology, Inc.	H01L 21/265	H		19990406	Contamination free source for shallow low energy junction implants	method forming type region semiconducting crystalline substrate implantation disclosed wherein implant specie ionic molecule contains titanium boron	1999-04-06	0.042761859	-0.002447874	-0.049420534	-0.005111513	0.047752397	0	0.386267126	0	0	0	0	0	0	0	0	0	0	0	0	0	0	0	0	0	0	0	0	0	0	0	0	0	0	0	0
25	25	44	MU	Micron Technology, Inc.	Micron Technology, Inc.	000005891797A1	Micron Technology, Inc.	H01L 21/764	H		19990406	Method of forming a support structure for air bridge wiring of an integrated circuit	process manufacturing integrated circuits disclosed designing implementing hierarchical wiring system interconnection requirements sorted designed particular wiring level according length support structures constructed allow flexibility designing bridge dimensions support structures take form lateral ribs intermediate posts fabricated either insulating conductive material integrated circuit descr…	1999-04-06	0.042761859	-0.002447874	-0.049420534	-0.005111513	0.047752397	0.12392582	0	0	0	0	0.042925656	0	0	0	0	0.040902957	0	0.084966213	0	0	0.068669334	0.020254038	0.048502348	0	0	0.023467453	0	0.048944775	0	0	0	0	0	0	0
26	26	45	MU	Micron Technology, Inc.	Micron Technology, Inc.	000005892281A1	Micron Technology, Inc.	H01L 23/48	H		19990406	Tantalum-aluminum-nitrogen material for semiconductor devices	formed semiconductor device structure wiring line prevent interdiffusion surrounding layers material serves diffusion conductor layers semiconductor layer conductor layer insulator layer conductor layer insulator layer semiconductor layer semiconductor layers another promote adhesion adjacent layers conductor layers conductor layer insulator layer semiconductor layer conductor layer semiconductor…	1999-04-06	0.042761859	-0.002447874	-0.049420534	-0.005111513	0.047752397	0	0.315129399	0	0.036812	0.043897472	0.042435065	0	0.272193849	0	0	0	0	0	0	0	0	0.015185826	0	0	0	0	0	0	0	0	0	0	0	0	0
27	27	46	MU	Micron Technology, Inc.	Micron Technology, Inc.	000005892285A1	Micron Technology, Inc.	H01L 23/48	H		19990406	Semiconductor connection with a top surface having an enlarged recess	method forming connection comprised steps depositing lower conductor dielectric layer deposited lower conductor dielectric layer lower surface adjacent lower conductor upper surface opening extending upper surface lower surface dielectric layer formed conductive plug deposited within opening plug upper surface proximate upper surface dielectric layer upper surface edge upper surface plug adjacent…	1999-04-06	0.042761859	-0.002447874	-0.049420534	-0.005111513	0.047752397	0	0	0	0.119729593	0	0	0	0.148453519	0	0	0	0	0	0	0	0.239422634	0	0	0	0.139628932	0	0.192365706	0	0	0	0	0	0	0	0
28	28	47	MU	Micron Technology, Inc.	Micron Technology, Inc.	000005892660A1	Micron Technology, Inc.	H05K 5/06	H		19990406	Single in line memory module adapter	adapter housing module single line memory module simm like method using herein disclosed simm attached housing predetermined shape simm socket housing replaces simm board material would otherwise used help secure simm predetermined shape simm socket connector configuration housing allows simm like snapped slid secured housing desired adhesive potting material bonding material used secure simm boa…	1999-04-06	0.042761859	-0.002447874	-0.049420534	-0.005111513	0.047752397	0.036618374	0	0	0.056461703	0.028305793	0	0.03965012	0	0	0	0	0	0.034583353	0	0	0	0	0	0	0	0	0	0	0	0	0	0	0	0	0
29	29	48	MSFT	Microsoft Corporation	Microsoft Corporation	000005892470A1	Microsoft Corporation	H03M 7/00	H		19990406	Method and system for mnemonic encoding of numbers	computer based method system encoding number sequence words system table words words sequence selected word table index encode number system first calculates integer quotient number divided count words table calculates remainder number divided count words table system repeats following integer quotient zero system selects word table indexed remainder system adds word sequence system calculates re…	1999-04-06	-0.009259397	-0.002447874	1.655534512	0.00666285	-0.011869706	0	0	0.024478173	0	0	0	0	0	0	0	0	0	0	0	0	0	0.400249183	0	0	0	0	0	0.150035098	0	0	0	0	0	0.094192274	0.018365186
30	30	49	MSFT	Microsoft Corporation	Microsoft Corporation	000005892904A1	Microsoft Corporation	H04L 9/00	H		19990406	Code certification for network transmission	certification signing method ensures authenticity integrity computer program executable file code received computer network method used publisher distributor sign executable file transmitted confidence recipient open network like internet executable file executable form including executable portable executable file format cabinet file format object control format java class file code signing meth…	1999-04-06	-0.009259397	-0.002447874	1.655534512	0.00666285	-0.011869706	0	0	0	0	0	0	0	0	0.021526227	0	0	0	0	0	0	0	0	0.084003434	0	0	0	0	0.03356614	0	0	0	0	0	0	0
31	31	50	OII	Oceaneering International, Inc.	Oceaneering International, Inc.	000005892314A1	Oceaneering International, Inc.	H03H 9/00	H		19990406	Piezoelectric circuit	present invention directed drive circuit including triac acts gate storage inductor	1999-04-06	-0.054067301	-0.002447874	0.333946517	0.008962046	-0.062211888	0.100381374	0	0	0	0	0	0	0	0	0	0	0	0.096332408	0	0	0	0	0	0	0	0	0	0	0	0	0	0.094419159	0	0	0
32	32	51	QCOM	QUALCOMM Incorporated	QUALCOMM Incorporated	000005893035A1	QUALCOMM Incorporated	H04B 7/005	H		19990406	Centralized forward link power control	mobile communication system comprising least base stations coupled common base station controller base station particular mobile station communicating sends received frame quality message common base station controller base station controller combines received messages provide improved estimate correct message thus correct power level forward link signal base station preferably responds independe…	1999-04-06	-0.019928744	-0.002447874	1.888750551	0.027775063	-0.043080384	0	0	0.013045736	0	0	0	0	0	0	0	0	0	0	0	0	0	0	0	0	0	0	0	0.037662499	0	0	0	0.096422099	0	0	0.02669921
33	33	53	TXN	Texas Instruments Incorporated	Texas Instruments Incorporated	000005891804A1	Texas Instruments Incorporated	H01L 21/44	H		19990406	Process for conductors with selective deposition	method forming conductor interlevel dielectric layer electronic microcircuit substrate structure produced thereby method utilizes forming intralevel dielectric layer interlevel dielectric layer forming conductor groove intralevel dielectric layer exposing portion interlevel dielectric layer anisotropically depositing selective deposition initiator onto intralevel dielectric layer onto exposed por…	1999-04-06	0.005627632	-0.002447874	2.582348938	0.000810241	0.011138656	0	0	0.013733076	0.13092564	0	0	0	0.230711907	0	0	0	0	0	0	0	0	0	0	0.018690456	0	0	0	0	0	0	0	0	0	0	0
34	34	54	TXN	Texas Instruments Incorporated	Texas Instruments Incorporated	000005892274A1	Texas Instruments Incorporated	H01L 23/48	H		19990406	Printed circuit board ground plane and high frequency semiconductor combination	invention combination semiconductor device ground plane printed wiring board provide controlled impedance signal lead printed wiring board ground plane layer semiconductor device deep lead frame mounting mounted printed wiring board ground plane layer leads semiconductor device form transmission line combination ground plane leads placed controlled distance ground plane	1999-04-06	0.005627632	-0.002447874	2.582348938	0.000810241	0.011138656	0	0.077891335	0	0	0.020664316	0.075973004	0	0.044682249	0	0	0	0	0.14974463	0	0	0	0	0.020663338	0	0	0	0	0	0	0	0	0	0	0	0
35	35	55	TXN	Texas Instruments Incorporated	Texas Instruments Incorporated	000005892282A1	Texas Instruments Incorporated	H07L 23/485	H		19990406	Barrier-less plug structure	methods provided construction metal metal connections adjacent layers structure semiconductor device first metal conductor layer provided along substrate anti reflection provided overlying relation said first conductor layer least portion dielectric layer anti reflection removed define passage extends upper surface dielectric layer first metal conductor passage substantially filled fill metal sec…	1999-04-06	0.005627632	-0.002447874	2.582348938	0.000810241	0.011138656	0	0	0	0.037642319	0	0	0.024887184	0.17643024	0	0	0	0.010885197	0	0	0	0.067861781	0	0	0	0.021111241	0	0.011032269	0.014554468	0	0	0	0	0.056089506	0	0
36	36	56	TXN	Texas Instruments Incorporated	Texas Instruments Incorporated	000005892283A1	Texas Instruments Incorporated	H01L 23/48	H		19990406	Connection of active circuitry via wire bonding procedure	method fabricating bond bond process includes providing lower level electrically conductive metal disposed substrate pair spaced apart sections electrically insulating layer disposed lower level vias formed electrically insulating layer individual ones vias extending spaced apart section lower level upper level electrically conductive metal disposed electrically insulating layer upper level pair …	1999-04-06	0.005627632	-0.002447874	2.582348938	0.000810241	0.011138656	0	0	0	0	0.03067706	0	0	0.035562992	0	0	0.040012144	0	0	0	0	0.141235799	0	0	0	0	0	0.10691262	0	0	0	0	0.03846956	0	0	0
37	37	57	TXN	Texas Instruments Incorporated	Texas Instruments Incorporated	000005892378A1	Texas Instruments Incorporated	H03K 3/26	H		19990406	High-side physical interface driver circuit for microcomputer data transmission applications	high side physical interface driver circuit variety data transmission applications includes external connection connecting providing drive current external physical interface output transistor channeling high side drive current external connection output transistor includes base collector emitter control transistor controls state output transistor supply high side drive current external connectio…	1999-04-06	0.005627632	-0.002447874	2.582348938	0.000810241	0.011138656	0	0	0	0	0	0	0	0	0.148673072	0	0.023752371	0	0.028288722	0	0.078519635	0	0	0.013503013	0	0	0	0	0	0.034420986	0	0	0	0	0	0.012416233
38	38	58	TXN	Texas Instruments Incorporated	Texas Instruments Incorporated	000005892399A1	Texas Instruments Incorporated	H03F 3/30	H		19990406	Current boost circuit for reducing crossover distortion in an operational amplifier	current boost circuit includes first transistor gate coupled input node second transistor first capacitance coupled gate second transistor drain first transistor third transistor gate coupled drain second transistor second capacitance coupled drain second transistor drain third transistor	1999-04-06	0.005627632	-0.002447874	2.582348938	0.000810241	0.011138656	0	0	0	0	0	0	0	0	0.40249154	0	0	0	0.031082232	0	0.057886906	0	0	0	0	0	0	0	0	0	0	0	0	0	0	0
39	39	59	TXN	Texas Instruments Incorporated	Texas Instruments Incorporated	000005892471A1	Texas Instruments Incorporated	H03M 1/66	H		19990406	Apparatus and method for current steering digital-to-analog converter units	metal oxide semiconductor digital analog converter unit includes multiplicity current mirror components symmetric array resistance network activated voltage sources providing weighted biasing potentials current mirror components electrical coupling current mirror components compensate variations physical properties across converter unit substrate area current mirror components include current ste…	1999-04-06	0.005627632	-0.002447874	2.582348938	0.000810241	0.011138656	0	0.038632475	0	0	0	0	0.024145802	0	0.015412901	0	0	0	0	0	0	0	0	0	0	0	0.121403173	0	0	0	0.01599486	0.028443154	0	0	0	0
40	40	62	XRX	Xerox Corporation	Xerox Corporation	000005891587A1	Xerox Corporation	H05B 33/12	H		19990406	Electroluminescent devices	organic electroluminescent device comprised starburst aromatic amine compound represented formula str1 wherein nitrogen individually represent biaryl represent independently functional groups following formulae str2 wherein nitrogen aryl substituents independently selected group consisting hydrogen halogen hydrocarbon alkoxy represents oxygen sulfur alkylene	1999-04-06	0.032242967	-0.002447874	0.715786487	0.00156376	0.032431362	0.028901093	0	0	0	0	0	0	0	0	0	0	0	0.028897259	0	0	0	0.042202257	0	0	0	0	0	0	0	0	0	0	0	0	0
41	41	63	XRX	Xerox Corporation	Xerox Corporation	000005892891A1	Xerox Corporation	H04N 1/50	H		19990406	System for printing color images with extra colorants in addition to primary colorants	color printing system wherein colorants colors beyond regular cmyk primary colorants available main gamut obtainable cmyk colorants mutually exclusive least extended gamut colorant used complementary colorants excluded main extended gamuts mutually exclusive four colorants used part image four halftone screens need used obtain desired color	1999-04-06	0.032242967	-0.002447874	0.715786487	0.00156376	0.032431362	0	0	0	0	0.047157168	0	0.057819255	0	0.022986965	0	0	0	0	0	0	0	0.074359454	0	0	0	0.442498296	0	0	0	0	0	0.026534166	0	0	0
42	42	65	CAT	Caterpillar, Inc.	Caterpillar Inc.	000005894183A1	Caterpillar Inc.	H02K 21/12	H		19990413	Permanent magnet generator rotor	permanent magnet rotor electric generator motor core lamination formed stack generally round plates peripheral slots holding first rectangular magnet magnet outer held slotted pole piece formed laminated plates first second side plates overlie side magnets pole pieces fasteners rivets passed holes side plates plates pole pieces form rigid rotor rectangular magnet supported restrained sides method…	1999-04-13	0.063625848	-0.006505632	0.871928771	0.007936032	0.061362263	0	0.068202518	0	0.022654148	0	0	0	0	0	0	0	0.017442493	0	0	0	0.053551961	0	0	0	0	0	0.24192445	0	0.017550329	0	0	0	0	0	0
43	43	78	LSI	LSI Logic Corporation	LSI Logic Corporation	000005893756A1	LSI Logic Corporation	H01L 21/00	H		19990413	Use of ethylene glycol as a corrosion inhibitor during cleaning after metal chemical mechanical polishing	post metal chemical mechanical polishing cleaning process effectively inhibits corrosion metallic plug described process includes providing partially fabricated integrated circuit substrate metallic plug formed subjecting metallic surface integrated circuit substrate chemical mechanical polishing produces contaminated dielectric layer containing metallic contaminants process also includes scrubbi…	1999-04-13	-0.013680163	-0.006505632	0.216237955	-0.002320986	-0.009952413	0	0	0	0.032627501	0	0	0.02571426	0.043817196	0	0	0	0	0.067416787	0	0	0.051296234	0	0	0.026792575	0.055629451	0	0	0	0	0.028509801	0	0	0	0	0
44	44	82	ESP	Espey Mfg. & Electronics Corp.	Espey Mfg. & Electronics Corp.	000005894290A1	Espey Mfg. & Electronics Corp.	H01Q 15/14	H		19990413	Parabolic rod antenna	grid type microwave antenna easy manufacture assemble disassemble formed number spaced reflector rods mounted frame form parabolic reflecting surface frame includes shaped channels mounting supporting spaced reflector rods rods curvature combination rods spanning frame forms parabolic reflector frame formed channels holes receive central portions reflector rods insulating sleeves provided central…	1999-04-13	0.010363252	-0.006505632	0.410388184	-0.00130482	0.014337907	0	0	0.084768757	0	0	0	0	0	0	0	0.018835777	0	0	0	0	0.076051228	0	0	0	0.01969577	0	0	0	0	0	0	0	0	0	0
45	45	83	EMR	Emerson Electric Company	Emerson Electric Co.	000005894179A1	Emerson Electric Co.	H02K 5/00	H		19990413	Motor with strategically placed connector block	electric motor comprising stator first second ends cross section connector block mounted stator substantially entirely within cross sectional profile stator connector block plurality electrical contacts oriented generally transversely outwardly respect stator shield mounted stator overlying connector block shield spaced sufficiently stator vicinity connector block allow free access electrical con…	1999-04-13	-0.015932294	-0.006505632	0.871722875	-0.002942383	-0.007318803	0	0	0.100514986	0	0	0	0	0	0	0	0	0	0	0	0	0.128239408	0	0	0	0	0	0.172035143	0	0	0.019499956	0	0.01875297	0	0	0
46	46	84	GE	General Electric Company	General Electric Company	000005894182A1	General Electric Company	H02K 1/06	H		19990413	Motor with rotor and stator core paired interlocks	motor rotor stator core formed plurality stacked generally circular laminations stack defines least inner lamination laminations positioned adjacent sides lamination lamination predetermined number circumferentially equally spaced slots elements extending radially edge thereof inner laminations include least interlocking projection formed surfaces predetermined radial distance center lamination l…	1999-04-13	0.003748296	-0.006505632	1.115188772	0.001843953	0.009159351	0.019431429	0.043567911	0	0.01674783	0	0	0.043137282	0	0	0.012384505	0	0	0	0	0	0.017643128	0	0	0	0.121030405	0	0.039385866	0	0	0	0	0	0	0	0
47	47	85	GE	General Electric Company	General Electric Company	000005894404A1	General Electric Company	H05K 7/16	H		19990413	Circuit breaker panelboard enclosure	circuit breaker panelboard enclosure adapted receive circuit breaker covers attached interior circuit breaker module without requiring attachment screws like circuit breaker modules within enclosure equipped electrically insulative extension clips received retained within apertures formed circuit breaker covers press relation circuit breaker covers removed grasping ends circuit breaker covers pul…	1999-04-13	0.003748296	-0.006505632	1.115188772	0.001843953	0.009159351	0	0	0	0	0	0.052902047	0	0	0	0	0	0	0.33996734	0	0	0.12697877	0	0	0	0	0	0	0	0	0	0	0	0	0	0
48	48	89	INTC	Intel Corporation	Intel Corporation	000005894321A1	Intel Corporation	H04N 7/15	H		19990413	Media object description for self configuring conferences	method conferencing system communicating data plurality nodes conferencing system according preferred embodiment data formatted conferencing object formatted data transmitted source node communications means conferencing system least receiving node conferencing object comprises content portion least data element descriptor portion effectiveness information wherein effectiveness information descri…	1999-04-13	-0.012320421	-0.006505632	0.839505587	-0.000575347	-0.006283559	0	0	0	0	0	0	0	0	0.019856066	0.041778196	0	0	0	0	0	0	0	0	0	0	0	0	0.148607761	0.010957077	0	0	0.147956759	0.020086173	0	0.020801796
49	49	90	INTC	Intel Corporation	Intel Corporation	000005894408A1	Intel Corporation	H05K 7/20	H		19990413	Electronic cartridge which allows differential thermal expansion between components of the cartridge	electronic cartridge include cover attached thermal element substrate located thermal element cover cartridge include first extends thermal element datum hole substrate cartridge also second extends thermal element first float hole substrate first float hole major diameter minor diameter major diameter first float hole larger diameter second second move relative substrate first float hole allows …	1999-04-13	-0.012320421	-0.006505632	0.839505587	-0.000575347	-0.006283559	0	0	0	0	0	0	0	0	0	0.100596696	0	0	0.057147924	0	0.016569745	0.038132671	0	0	0	0	0	0	0	0	0	0	0	0	0	0
50	50	91	INTC	Intel Corporation	Intel Corporation	000005894410A1	Intel Corporation	H05K 01/011	H		19990413	Perimeter matrix ball grid array circuit package with a populated center	ball grid array integrated circuit package outer dimensional array solder balls center dimensional array solder balls located bottom surface package substrate solder balls typically reflowed mount package printed circuit board mounted opposite surface substrate integrated circuit electrically coupled solder balls internal routing within package outer array solder balls located dimensional profile…	1999-04-13	-0.012320421	-0.006505632	0.839505587	-0.000575347	-0.006283559	0	0	0	0	0	0	0	0	0	0	0	0	0.205450177	0	0.013156839	0.031224173	0	0	0	0.017997865	0	0	0	0	0	0	0	0.012106348	0	0
51	51	92	INTC	Intel Corporation	Intel Corporation	000005894479A1	Intel Corporation	H04J 3/02	H		19990413	Providing address resolution information for self registration of clients on power-up or dial-in	system server client client upstream device capable sending receiving data server downstream device capable receiving data server server containing network addresses hardware addresses method forcing server send downstream data client using downstream device including steps establishing connection server client using upstream device constructing start packet client transferring start packet clien…	1999-04-13	-0.012320421	-0.006505632	0.839505587	-0.000575347	-0.006283559	0	0	0	0	0	0	0.017400501	0	0	0	0	0	0	0	0	0	0	0	0.088140577	0	0	0	0.03694744	0.259007484	0	0	0	0	0	0
52	52	93	MXIM	Maxim Integrated Products, Inc.	Maxim Integrated Products, Inc.	000005894240A1	Maxim Integrated Products, Inc.	H03K 3/01	H		19990413	Reset methods and apparatus for microcontrollers having bidirectional reset lines	method apparatus microcontroller based system detecting active reset followed release reset line upon release reset line rapidly driving reset line system inactive state prevent microcontroller falsely interpreting reset line voltage level microcontroller initiated reset reset line released short time delay interfere succeeding reset signal	1999-04-13	-0.012422517	-0.006505632	1.865337783	0.005581055	-0.00586837	0	0	0	0	0.114071928	0	0	0	0	0	0	0	0	0.022968603	0.184376165	0	0	0	0	0	0	0	0	0	0	0	0	0.023319354	0.02315847	0.026657009
53	53	94	MU	Micron Technology, Inc.	Micron Technology, Inc.	000005893726A1	Micron Technology, Inc.	H01L 21/44	H		19990413	Semiconductor package with pre-fabricated cover and method of fabrication	semiconductor package includes substrate dice mounted thereto cover adapted protect form sealed space dice cover fabricated molded plastic stamped metal attached substrate using cured seal hole also provided substrate permit pressure equalization formation seal cover prefabricated enclosed configuration attachment directly substrate planar configuration attachment peripheral ridge substrate eithe…	1999-04-13	-0.025461064	-0.006505632	-0.403363668	-0.006048249	-0.02203695	0.023221403	0	0	0.019823302	0	0	0	0	0	0	0	0	0	0	0	0	0	0	0	0.065312721	0	0	0	0	0.018804045	0	0	0	0	0
54	54	95	MU	Micron Technology, Inc.	Micron Technology, Inc.	000005893732A1	Micron Technology, Inc.	H01L 21/8234	H		19990413	Method of fabricating intermediate SRAM array product and conditioning memory elements thereof	intermediate semiconductor product semiconductor fabrication process intermediate semiconductor product comprises array memory cells semiconductor substrate cell includes access device active semiconductor region memory element positioned ohmic contact active semiconductor region intermediate semiconductor product comprises first wiring commonly connected memory element memory cell second wiring …	1999-04-13	-0.025461064	-0.006505632	-0.403363668	-0.006048249	-0.02203695	0.076590165	0.169170976	0	0	0	0.037968609	0	0	0	0.057820238	0	0	0.027577911	0	0	0	0	0	0	0	0	0	0.010340376	0	0	0	0	0	0	0
55	55	96	MU	Micron Technology, Inc.	Micron Technology, Inc.	000005893754A1	Micron Technology, Inc.	H01L 21/00	H		19990413	Method for chemical-mechanical planarization of stop-on-feature semiconductor wafers	present invention method chemical mechanical planariztion semiconductor wafers highly useful planarazing stop feature design wafers initially wafer positioned liquid solution planarizing surface polishing least wafer moved respect relatively velocity maintain substantially continuous film liquid solution wafer temperature platen also controlled maintain relatively temperature liquid solution solu…	1999-04-13	-0.025461064	-0.006505632	-0.403363668	-0.006048249	-0.02203695	0	0.016196918	0	0	0	0	0	0.021832604	0	0	0.129391879	0.235953733	0	0	0	0	0	0	0	0.222221181	0	0	0	0	0	0	0	0	0	0
56	56	97	MU	Micron Technology, Inc.	Micron Technology, Inc.	000005893758A1	Micron Technology, Inc.	H01L 21/302	H		19990413	Etching method for reducing cusping at openings	disclosed method selectively etching opening order reduce cusping thereby widen opening opening embodiment comprises contact opening diffusion barrier liner layer deposited thereover formed cusps mouth contact opening contact opening exposed etching agent temperature pressure etching agent adheres contact opening photons directed towards contact opening acute angle surface contact opening acute a…	1999-04-13	-0.025461064	-0.006505632	-0.403363668	-0.006048249	-0.02203695	0.012548744	0.094126217	0	0	0	0	0.028388167	0.022843394	0	0	0	0	0	0	0	0.253357828	0	0	0	0.01842651	0	0.017942572	0	0	0.105884463	0	0	0	0	0
57	57	98	MU	Micron Technology, Inc.	Micron Technology, Inc.	000005893765A1	Micron Technology, Inc.	H01R 4/58	H		19990413	Compliant contact integrator	contact integrator supporting semiconductor package providing electrical pathway semiconductor package bonding pads provided contact integrator includes substrate conductor trace interconnection semiconductor package elastomer member disposed substrate insulating member disposed elastomer member conductor rods coupled insulating member conductor rods first adapted contact bonding pads second adap…	1999-04-13	-0.025461064	-0.006505632	-0.403363668	-0.006048249	-0.02203695	0	0	0	0	0	0	0	0	0	0	0	0	0	0	0	0.093507692	0	0	0	0	0.033748914	0	0	0	0	0	0	0	0	0
58	58	99	MU	Micron Technology, Inc.	Micron Technology, Inc.	000005894161A1	Micron Technology, Inc.	H01L 23/58	H		19990413	Interconnect with pressure sensing mechanism for testing semiconductor wafers	interconnect testing semiconductor wafers method system testing wafers using interconnect provided interconnect includes substrate contact members configured establish temporary electrical communication contact locations bond pads test pads wafer flat contact locations thin film bond pads contact members comprise raised members penetrating projections bumped contact locations solder bumps contact…	1999-04-13	-0.025461064	-0.006505632	-0.403363668	-0.006048249	-0.02203695	0	0	0	0	0	0	0	0.02959246	0	0	0.109460853	0.025802098	0	0	0	0	0	0	0	0	0	0	0	0	0.026107116	0	0	0	0	0
59	59	100	MU	Micron Technology, Inc.	Micron Technology, Inc.	000005894167A1	Micron Technology, Inc.	H01L 23/02	H		19990413	Encapsulant dam standoff for shell-enclosed die assemblies	electronic device includes least chip connected circuit board chip includes encapsulant applied liquid phase dries solid phase shell positioned chip embodiments invention extends entire device connected circuit board adjacent least direction restrain flow encapsulant toward encapsulant liquid phase include upper elevation higher uppermost portion chip would usually encapsulated acting standoff sh…	1999-04-13	-0.025461064	-0.006505632	-0.403363668	-0.006048249	-0.02203695	0.01592732	0	0.019861246	0	0.028018527	0	0.011310123	0	0	0	0	0.036364894	0.051847767	0	0	0.066192456	0	0	0	0	0	0.038324811	0.011615662	0	0	0	0	0.013373381	0	0
60	60	101	NCR	NCR Corporation	NCR Corporation	000005894512A1	NCR Corporation	H04J 3/12	H		19990413	Method and apparatus for routing voice and video calls to a group of agents	call center including server provided route voice video calls single group agents modem call point terminal used initiate prepare video call upon receiving inbound voice modem call passes dnis server response inbound voice video call server selects group agents capable handling inbound call sends routing information route inbound call selected group agents inbound call routed agent server generat…	1999-04-13	0.002541286	-0.006505632	0.004851925	0.004619662	-0.00204681	0	0	0.241795644	0	0.01655909	0	0	0	0	0	0	0	0	0	0	0	0	0.068530947	0	0	0	0	0	0.052609019	0	0	0	0.011265557	0	0
61	61	102	NCR	NCR Corporation	NCR Corporation	000005894516A1	NCR Corporation	H04L 9/00	H		19990413	Broadcast software distribution	method apparatus article manufacture broadcasting encrypted software target computer enables simultaneous transmission plurality licensed target computers encryption generated encrypt software package encryption encrypted using target computer identification code encrypted encryption loaded onto target computer encrypted software broadcast example satellite received target computer target compute…	1999-04-13	0.002541286	-0.006505632	0.004851925	0.004619662	-0.00204681	0	0	0	0	0	0	0	0	0	0	0	0	0	0	0	0	0	0.052109793	0	0.013733461	0	0	0.198198602	0	0	0.269502878	0	0	0	0
62	62	104	SLB	Schlumberger N.V.	Schlumberger Technology Corporation	000005894104A1	Schlumberger Technology Corporation	H01B 7/34	H		19990413	Coax-slickline cable for use in well logging	slick line coax cable downhole well logging conditions would normally prevent logging standard stranded line cables includes device preventing migration fluid inside cable coaxial conductive layer metal allow efficient data transfer downhole logging tools surface recording equipment seal terminating downhole metal encapsulated cable thereby preventing downhole pressure fluid migration cable	1999-04-13	0.005390631	-0.006505632	0.76660758	-0.000122099	0.010499997	0	0.023179207	0	0	0.040258244	0	0.028235871	0.021441311	0	0	0.021458505	0	0	0	0	0.02080136	0	0	0	0.103946663	0	0	0	0	0.020888479	0	0	0.02049874	0	0
63	63	105	TXN	Texas Instruments Incorporated	Texas Instruments Incorporated	000005894145A1	Texas Instruments Incorporated	H01L 27/108	H		19990413	Multiple substrate bias random access memory device	dynamic random access memory device includes three separate sections input output section peripheral transistor section memory array section formed type substrate layer dynamic random access memory device employ separate substrate bias voltages section input output section type region isolated type substrate layer type well region peripheral transistor section type region isolated type substrate …	1999-04-13	-0.006457792	-0.006505632	2.256782529	-0.001420095	0.009644101	0.069719158	0.153274015	0	0	0	0	0	0.050724838	0.042589322	0	0	0	0	0	0.062218662	0	0.028345302	0	0	0.014222289	0	0	0	0	0	0	0.118033431	0	0	0
64	64	106	TXN	Texas Instruments Incorporated	Texas Instruments Incorporated	000005894173A1	Texas Instruments Incorporated	H01L 23/29	H		19990413	Stress relief matrix for integrated circuit packaging	integrated circuit package comprise integrated circuit chip substrate opposite chip connector disposed chip substrate electrically couple chip substrate matrix disposed connector matrix comprise blend liquid crystal polymer thermoplastic polymer matrix coefficient thermal expansion direction substantially parallel chip substrate greater chip less substrate substantially parallel direction directi…	1999-04-13	-0.006457792	-0.006505632	2.256782529	-0.001420095	0.009644101	0	0.049564216	0	0	0	0	0	0	0	0	0	0.035337873	0.072970532	0	0	0	0	0	0	0	0	0	0	0	0	0	0	0	0	0
65	65	107	ADI	Analog Devices, Inc.	Analog Devices, Inc.	000005895966A1	Analog Devices, Inc.	H01L 23/48	H		19990420	Integrated circuit and supply decoupling capacitor therefor	integrated circuit assembly formed integral power supply decoupling capacitor monolithic circuitry semiconductor substrate using substrate plate capacitor dielectric formed back side surface substrate surface opposite surface component structures formed growing native oxide thereon using conductive epoxy back side substrate actually dielectric layer thereon attached conductive foundation member f…	1999-04-20	0.045383052	0.012860203	1.32641001	0.010885139	0.017440011	0	0	0	0.052323859	0	0.020547155	0.023271319	0.039906774	0	0.034796629	0	0	0.019173814	0	0	0.078029178	0	0	0	0.024170298	0	0	0	0.011947981	0	0	0.031849843	0.011450923	0	0
66	66	108	AMAT	Applied Materials, Inc.	Applied Materials, Inc.	000005895266A1	Applied Materials, Inc.	H01L 21/443	H		19990420	Titanium nitride barrier layers	improved titanium nitride barrier layers formed depositing first titanium layer treating layer oxygen plasma form oxygen containing titanium layer thereover depositing titanium nitride layer oxygen containing titanium layer treating titanium nitride layer oxygen containing plasma robust titanium nitride barrier layers formed prevent spiking overlying aluminum contact layer even heat treatment deg…	1999-04-20	-0.033571123	0.012860203	1.179618462	-0.003686798	-0.045054458	0	0	0	0	0	0	0	0.285759211	0	0	0	0	0	0	0	0	0	0	0	0	0	0	0	0	0	0	0	0	0	0
67	67	109	NOC	Northrop Grumman Corporation	Northrop Grumman Corporation	000005896105A1	Northrop Grumman Corporation	H04B 7/185	H		19990420	Distributed phased array antenna system	array individual autonomous modules deployed region surveilled module contained dropable bomblet includes system determining exact location deployed module module also includes receiver transmitter well atomic clock circuit providing highly precise time clocking signals operation module circuitry governed control computer computers modules individually programmed modules array collectively operat…	1999-04-20	-0.038885477	0.012860203	-0.09927531	0.00030211	-0.037910886	0	0.01852846	0	0	0	0	0	0	0	0.016309062	0	0.136675999	0.042669021	0	0	0	0	0	0	0	0.072276466	0	0	0	0.016993476	0	0	0	0.017165782	0.016129851
68	68	122	LSI	LSI Logic Corporation	LSI Logic Corporation	000005895267A1	LSI Logic Corporation	H01L 21/44	H		19990420	Method to obtain a low resistivity and conformity chemical vapor deposition titanium film	method forming titanium nitride barrier layers highly conformal high step coverage resistivity stage deposition process described temperature deposition titanium nitride barrier layer provides material high conformity good step coverage high resistivity high temperature deposition titanium nitride barrier layer yields material resistivity thus titanium nitride barrier layer deposited separate ste…	1999-04-20	-0.00254007	0.012860203	0.170189202	0.001602203	-0.006330941	0	0	0	0.046905976	0	0	0.015868625	0.073921219	0	0	0	0	0	0	0.017835615	0	0	0	0	0	0	0	0	0.037353545	0	0.014872896	0	0	0	0
69	69	123	LSI	LSI Logic Corporation	LSI Logic Corporation	000005896426A1	LSI Logic Corporation	H04L 7/00	H		19990420	Programmable synchronization character	character programming method whereby synchronization character determined determine encoding scheme operation determine synchronization character operation synchronization character programmed synch character logic integrated circuit core thereof synch character logic programmed plurality program pins periphery integrated circuit sophisticated means sending programming sending integrated circuit …	1999-04-20	-0.00254007	0.012860203	0.170189202	0.001602203	-0.006330941	0	0	0	0	0.021546192	0	0	0	0	0	0	0	0.170515627	0	0	0	0.080408841	0.029925516	0	0.021564867	0	0	0.052124575	0.021541113	0	0	0	0.021535315	0	0
70	70	130	FMC	FMC Corporation	FMC Corporation	000005895910A1	FMC Corporation	H01J 40/14	H		19990420	Electro-optic apparatus for imaging objects	invention provides imaging system detection sorting objects work space invention uses modulated electromagnetic signal filters received signal received modulated signals array photosites used create image object	1999-04-20	-0.031871648	0.012860203	-0.330566258	0.012749876	-0.040370375	0	0	0	0	0	0	0	0	0	0	0	0	0	0	0	0	0	0	0	0	0	0	0.148674935	0	0	0	0	0	0	0
71	71	131	GE	General Electric Company	General Electric Company	000005895994A1	General Electric Company	H02K 3/34	H		19990420	Dynamoelectric machine	dynamoelectric machine stator mounted stator core attaches control circuit board directly onto stator integrally formed fingers permit snap connection circuit board guide pins make certain circuit board oriented properly upon connection also wire fixtures hold winding leads winding permit insulation displacement terminals circuit board plug winding leads achieve electrical contact time circuit bo…	1999-04-20	0.042634258	0.012860203	1.60180014	-0.001559387	0.023594169	0	0	0	0	0	0	0.015563584	0	0	0	0	0.013589394	0.15268451	0	0	0.04378894	0	0.01896666	0.01250059	0.089673571	0	0.129078254	0	0.012052055	0	0	0	0	0	0.012871622
72	72	132	GE	General Electric Company	General Electric Company	000005896004A1	General Electric Company	H01J 01/62	H		19990420	Double ended quartz lamp with end bend control	linear double ended lamp modified number linear arrangements heating selected regions lamp ends softening temperature bending lamp ends desired angular configuration preferably lamp ends bent across sealing foil hermetically sealed lamp envelope ends lamp bent desired define variety configurations according method forming bent double ended lamp selected regions lamp raised softening temperature r…	1999-04-20	0.042634258	0.012860203	1.60180014	-0.001559387	0.023594169	0	0.079787321	0	0	0.014561745	0	0.065935127	0	0	0	0	0	0	0	0	0	0	0.015769942	0.014088959	0	0	0.014547459	0	0	0.014845428	0	0	0.014040832	0.02943836	0
73	73	133	GE	General Electric Company	General Electric Company	000005896021A1	General Electric Company	H02H 7/08	H		19990420	Removal of moisture from induction motors	method removing moisture induction motor least phase windings phase winding coupled first respective parallel combination first switch first diode positive voltage line second respective parallel combination second switch second diode negative voltage line includes supplying voltage positive negative voltage lines switching selected ones first second switches provide current preheat induction mot…	1999-04-20	0.042634258	0.012860203	1.60180014	-0.001559387	0.023594169	0	0	0	0	0.055117022	0	0	0	0	0	0.037859924	0	0	0.017450215	0	0	0	0	0	0	0	0.074089862	0	0	0	0	0	0	0	0
74	74	134	INTC	Intel Corporation	Intel Corporation	000005895972A1	Intel Corporation	H01L 23/06	H		19990420	Method and apparatus for cooling the backside of a semiconductor device using an infrared transparent heat slug	apparatus method permits removal heat back side surface integrated circuit semiconductor substrate performing optical based testing back side surface semiconductor substrate embodiment present invention includes semiconductor device infrared transparent heat slug attached back side surface device heat removed semiconductor device infrared transparent heat slug thermally cooled conventional coolin…	1999-04-20	0.018963477	0.012860203	1.14610607	-0.002699175	0.006923496	0	0.17471911	0	0	0	0	0	0	0	0	0	0.020241372	0.043420706	0	0	0	0	0	0.01635302	0.068395376	0	0	0	0	0	0	0.040533189	0.061709188	0	0
75	75	135	INTC	Intel Corporation	Intel Corporation	000005895977A1	Intel Corporation	H01L 23/02	H		19990420	Bond pad functional layout on die to improve package manufacturability and assembly	integrated circuit package staggered bond wire pattern increases bond finger width pitch ratio package package includes first bond shelf second bond shelf third bond shelf mounted package integrated circuit plurality pads pads arranged pattern groups wherein group first adjacent second third adjacent second first adjacent group bond wires connect first pads first bond shelf second pads second bon…	1999-04-20	0.018963477	0.012860203	1.14610607	-0.002699175	0.006923496	0.013177456	0	0	0	0	0	0	0	0	0	0	0	0.052419998	0	0	0.153772101	0	0	0	0	0	0	0	0	0	0	0	0	0	0
76	76	136	INTC	Intel Corporation	Intel Corporation	000005896384A1	Intel Corporation	H04L 12/40	H		19990420	Method and apparatus for transferring deterministic latency packets in a ringlet	briefly accordance embodiment invention method using bypass buffer node coupled ringlet includes steps writing packet binary digital signals ringlet bypass buffer retaining packet binary digital signals bypass buffer predetermined amount time transferring packet ringlet briefly accordance another embodiment node coupled ringlet includes transmit buffer receive buffer transmit receive buffers coup…	1999-04-20	0.018963477	0.012860203	1.14610607	-0.002699175	0.006923496	0	0	0	0	0	0	0.020584444	0	0	0	0	0	0	0	0	0	0.152689233	0	0	0	0.074448206	0	0	0	0	0	0	0.127462834	0	0.043803595
77	77	137	INTC	Intel Corporation	Intel Corporation	000005896443A1	Intel Corporation	H04M 11/00	H		19990420	Phone line computer networking	invention provides simultaneous local area networking analog telephony using single telephone line local area networking carried using high frequency modems coupled devices transfer data high frequency signals high frequency signals carried telephone line along lower frequency signals used analog telephony provided proper isolation thus invention utilizes selectively high frequency bandpass audio…	1999-04-20	0.018963477	0.012860203	1.14610607	-0.002699175	0.006923496	0	0	0	0	0.079282641	0	0	0	0	0	0	0	0	0	0	0	0	0.019832546	0	0	0.040078256	0.018131318	0	0.018659959	0.040582031	0	0	0.018668832	0	0
78	78	138	INTC	Intel Corporation	Intel Corporation	000005896498A1	Intel Corporation	H04L 9/00	H		19990420	Method and apparatus for protecting user privacy by providing an inaccurate measure of network systems accesssed	method apparatus protecting user privacy providing inaccurate measure network systems automatically initiates user requested accesses network systems data received host system corresponding user requested accesses automatically ignored	1999-04-20	0.018963477	0.012860203	1.14610607	-0.002699175	0.006923496	0	0	0	0	0	0	0	0	0	0	0	0	0	0	0	0	0	0	0	0	0	0	0.105656072	0	0	0	0	0	0	0
79	79	139	MXIM	Maxim Integrated Products, Inc.	Maxim Integrated Products, Inc.	000005896063A1	Maxim Integrated Products, Inc.	H03F 3/45	H		19990420	Variable gain amplifier with improved linearity and bandwidth	variable gain amplifier improved bandwidth linearity improved dynamic range allowing amplifier designed noise performance retaining linearity normally lost noise designs amplifier current steering type differential current steering input stage coupled current steering stage controlling gain responsive gain control signal current maintained pair common base connected transistors output circuit tra…	1999-04-20	0.051890502	0.012860203	1.423319673	0.009066905	0.024519417	0.018566236	0	0	0	0	0	0.033909831	0	0.032308079	0	0	0	0	0	0.421849191	0	0.013999103	0	0	0	0	0	0	0	0	0	0	0	0	0
80	80	140	MDT	Medtronic, Inc.	Medtronic, Inc.	000005895733A1	Medtronic, Inc.	H01M 4/54	H		19990420	Synthesis method for silver vanadium oxide	present invention provides method forming without need flowing synthesis method forming silver vanadium oxide accordance present invention includes combining vanadium containing compound form mixture exposing mixture sufficient temperature time effective form silver vanadium oxide	1999-04-20	0.01623125	0.012860203	0.381134571	0.000119637	0.011210145	0	0.144025192	0	0	0	0	0	0	0	0	0	0.030025078	0	0	0	0	0	0	0	0.06841559	0	0	0	0	0.087525561	0	0	0	0	0.043894969
81	81	141	MU	Micron Technology, Inc.	Micron Technology, Inc.	000005895243A1	Micron Technology, Inc.	H01L 21/76	H		19990420	Semiconductor processing method of providing electrical isolation between adjacent semiconductor diffusion regions of different field effect transistors and integrated circuitry having adjacent electrically isolated field effect transistors	semiconductor processing method providing electrical isolation adjacent semiconductor diffusion regions different field effect transistors includes providing electrically insulative device isolation mass opposing active area regions insulative isolation mass opposing laterally outermost edges providing pair electrically conductive transistor source drain diffusion regions within active area regio…	1999-04-20	0.005665738	0.012860203	-0.207321773	-0.006239193	0.014571131	0	0.148150966	0	0	0.024905108	0.055434205	0	0	0.177893013	0	0	0	0	0	0	0.200230688	0	0	0	0	0	0	0	0	0.045940071	0	0	0	0	0
82	82	142	MU	Micron Technology, Inc.	Micron Technology, Inc.	000005895253A1	Micron Technology, Inc.	H01L 21/306	H		19990420	Trench isolation for CMOS devices	present invention isolation trench insulator method forming using self aligned processing techniques method implemented single mask shallow trench first formed mask subsequently deep trench formed self alignment shallow trench shallow deep trenches filled insulators deep trench diminishes effects undesirable inter device affects leakage current latch result substrates fabricated high device densi…	1999-04-20	0.005665738	0.012860203	-0.207321773	-0.006239193	0.014571131	0	0.213067502	0	0	0	0	0	0	0	0.021994244	0	0	0	0	0	0	0	0	0	0	0	0.019924121	0	0	0	0	0	0	0	0
83	83	143	MU	Micron Technology, Inc.	Micron Technology, Inc.	000005895262A1	Micron Technology, Inc.	H01L 29/34	H		19990420	Methods for etching fuse openings in a semiconductor device	etch fuse opening overlying layers laser blowable semiconductor fuse silicon nitride silicon nitride spacers begins silicon nitride enclosed polysilicon conductive layer semiconductor wafer etch performed etching first etch process etches silicon nitride later etch process selective silicon nitride later etch process etches silicon nitride spacers little allowing wider variation etch depths witho…	1999-04-20	0.005665738	0.012860203	-0.207321773	-0.006239193	0.014571131	0	0.01517693	0	0.028450936	0	0	0	0.175561681	0	0	0.017494544	0	0	0	0	0.058538664	0	0	0	0	0	0	0	0.087952882	0.022040527	0	0	0	0	0
84	84	144	MU	Micron Technology, Inc.	Micron Technology, Inc.	000005895268A1	Micron Technology, Inc.	H01L 21/44	H		19990420	High pressure nitridation of tungsten	disclosed method forming refractory metal nitride layer highly suitable diffusion barrier formation cmos structures process comprises first forming refractory metal layer patterning therefrom tungsten plug tungsten plug placed furnace heated environment containing nitrogen high pressure high pressure allows efficient tungsten nitride formation temperature form tungsten nitride embodiment furnace …	1999-04-20	0.005665738	0.012860203	-0.207321773	-0.006239193	0.014571131	0.016053008	0	0	0	0.014352296	0	0.057619054	0.093238667	0	0	0	0.065568946	0	0	0	0.069161147	0	0	0	0	0	0	0	0	0.056588504	0	0	0	0	0
85	85	145	MU	Micron Technology, Inc.	Micron Technology, Inc.	000005895274A1	Micron Technology, Inc.	H01L 21/324	H		19990420	High-pressure anneal process for integrated circuits	invention embodies improved process annealing integrated circuits repair fabrication induced damage integrated circuit annealed pressurized sealed chamber forming comprising hydrogen present pressurization chamber reduces contribution made final anneal step total thermal exposure increasing diffusion rate hydrogen materials integrated circuit fabricated ideally forming contains addition hydrogen …	1999-04-20	0.005665738	0.012860203	-0.207321773	-0.006239193	0.014571131	0	0.029594874	0	0	0	0	0.088345818	0	0	0	0	0	0.128624871	0	0	0	0	0	0.016035214	0.016815633	0	0	0	0	0.047974803	0	0	0	0	0
86	86	146	MU	Micron Technology, Inc.	Micron Technology, Inc.	000005895766A1	Micron Technology, Inc.	H01L 21/336	H		19990420	Method of forming a field effect transistor	method forming field effect transistor includes providing silicon substrate impurity doping first conductivity type providing source drain diffusion regions second conductivity type within silicon substrate source region drain region spaced another define channel region therebetween within silicon substrate providing gate relative silicon substrate operatively adjacent channel region providing re…	1999-04-20	0.005665738	0.012860203	-0.207321773	-0.006239193	0.014571131	0	0.318042547	0	0	0	0	0	0.063287228	0.214834854	0	0	0	0	0	0	0.088439465	0	0	0	0	0	0	0	0	0	0	0	0	0	0
87	87	147	MU	Micron Technology, Inc.	Micron Technology, Inc.	000005896041A1	Micron Technology, Inc.	H01H 85/00	H		19990420	Method and apparatus for programming anti-fuses using internally generated programming voltage	programming circuit anti fuse utilizes boot circuit charges capacitor supply voltage programming period anti fuse programmed plate capacitor supply voltage applied switched volts thereby causing plate capacitor output negative voltage negative voltage switched plate anti fuse plate anti fuse receives positive voltage external source voltage thereby applied across anti fuse greater voltage applied…	1999-04-20	0.005665738	0.012860203	-0.207321773	-0.006239193	0.014571131	0	0	0	0	0	0	0	0	0	0	0	0	0.070477299	0	0.02270457	0	0	0	0	0	0	0	0	0	0	0	0	0	0	0.018433699
88	88	148	MU	Micron Technology, Inc.	Micron Technology, Inc.	000005896060A1	Micron Technology, Inc.	H03D 3/00	H		19990420	DPSK demodulator which may be used in an interrogator of a remote intelligence communication system	differentially phase shift keyed demodulator interrogator remote intelligent communication system demodulator includes quadrature combiner delaying quadrature signals thereafter combining delayed undelayed signals along matched filter filters combiner output whereby differentially phase shift keyed data carrier demodulated using simple delay multiplying scheme response filtered output	1999-04-20	0.005665738	0.012860203	-0.207321773	-0.006239193	0.014571131	0	0	0	0	0	0	0.024045175	0	0	0	0.023532724	0	0	0	0.047124822	0	0	0.032680955	0	0	0.293383092	0	0	0.041226223	0	0	0	0	0.068065934	0
89	89	149	MU	Micron Technology, Inc.	Micron Technology, Inc.	000005896313A1	Micron Technology, Inc.	H01L 27/04	H		19990420	Vertical bipolar SRAM cell, array and system, and a method of making the cell and the array	sram memory cell provided pair cross coupled type pull transistors coupled respective parasitically formed bipolar pull transistors memory cell formed within semiconductor layer extends buried layer bipolar transistors formed parasitically buried layer semiconductor layer used form pull transistors bases bipolar transistors also dynamically controlled sram memory array plurality memory cells comp…	1999-04-20	0.005665738	0.012860203	-0.207321773	-0.006239193	0.014571131	0.144215122	0.131410718	0	0	0	0	0	0.103080779	0.138008595	0	0	0	0	0	0.105066702	0.047564954	0	0	0	0.019271979	0	0	0.046115167	0	0	0	0	0	0	0
90	90	150	NCR	NCR Corporation	NCR Corporation	000005896388A1	NCR Corporation	H04L 12/56	H		19990420	Method and apparatus using GPS to reshape isochronous data at the receiving ends of an ATM network	method apparatus used reshape isochronous constant rate variable rate data receiving point multimedia workstation using precise universal real time clocks provided global position system satellites	1999-04-20	0.010607044	0.012860203	0.213485762	0.004451408	0.003410165	0	0	0	0	0	0	0	0	0	0	0	0.040493999	0	0.040170185	0	0	0	0	0	0	0	0	0	0	0	0	0	0	0.086434878	0.191562608
91	91	153	TXN	Texas Instruments Incorporated	Texas Instruments Incorporated	000005895967A1	Texas Instruments Incorporated	H01L 23/52	H		19990420	Ball grid array package having a deformable metal layer and method	ball grid array package deformable metal layer provided includes heat spreader stiffener cavity mounted heat spreader substrate substrate includes dielectric layer cavity outs deformable metal layer plurality electrical traces connection solder balls dielectric layer couples stiffener second side deformable metal layer first side deformable metal layer includes cavity power ring ground ring plura…	1999-04-20	-0.048790242	0.012860203	1.861121014	-0.000764739	-0.071959898	0	0	0	0.032710046	0	0	0	0.112932675	0	0	0	0	0	0	0	0	0	0	0	0	0	0	0	0	0	0	0	0	0	0
92	92	154	TXN	Texas Instruments Incorporated	Texas Instruments Incorporated	000005896165A1	Texas Instruments Incorporated	H04N 7/14	H		19990420	Method and system for a video answering machine	present invention video answer machine includes video data recorder accepting recording outgoing video message audio data recorder accepting recording outgoing audio message data storage storing said outgoing video message said outgoing audio message also included video answering machine control module accepting incoming call caller determining device type associated incoming call responding inco…	1999-04-20	-0.048790242	0.012860203	1.861121014	-0.000764739	-0.071959898	0	0	0	0	0	0	0	0	0	0	0	0	0	0	0	0	0	0	0	0	0	0.025921546	0	0	0	0	0	0	0	0
93	93	155	TXN	Texas Instruments Incorporated	Texas Instruments Incorporated	000005896176A1	Texas Instruments Incorporated	H04N 7/36	H		19990420	Content-based video compression	video compression method system including object oriented compression plus error correction using decoder feedback	1999-04-20	-0.048790242	0.012860203	1.861121014	-0.000764739	-0.071959898	0	0	0.174055293	0	0.067444913	0	0	0	0	0	0	0	0	0	0	0	0	0.075969651	0	0	0	0	0.168205664	0	0	0	0	0	0	0
94	94	156	XLNX	Xilinx, Inc.	Xilinx, Inc.	000005896047A1	Xilinx, Inc.	H03K 19/094	H		19990420	Balanced truth-and-complement circuit	balanced truth complement circuit driver circuit generates signal complement response input signal switching circuit selects signal complement response external control signals sense amplifier detects amplifies signal selected switching circuit driver circuit nmos transistors inverters arranged connect either signal complement switching circuit	1999-04-20	0.094807457	0.012860203	2.369203441	0.010920738	0.053418281	0	0	0	0	0	0	0	0	0.050826702	0.027096435	0	0	0.153974801	0	0.256348163	0	0	0	0	0	0	0	0	0	0	0	0	0	0	0
95	95	157	AMKR	Amkor Technology, Inc.	Amkor Technology, Inc.	000005897334A1	Amkor Technology, Inc.	H01L 21/44	H		19990427	Method for reproducing printed circuit boards for semiconductor packages including poor quality printed circuit board units and method for fabricating semiconductor packages using the reproduced printed circuit boards	method reproducing strip semiconductor packages wherein poor quality unit included strip replaced normal quality thereby achieving reduction amount package materials used improvement process efficiency invention also provides method fabricating semiconductor packages using strip reproduction method desired portion poor quality unit included strip manner cutting opening peripheral edge extending a…	1999-04-27	-0.006269613	0.002027303	1.92123132	0.009071573	-0.019236104	0	0	0	0	0.195188046	0	0.07121928	0	0	0	0	0.019341085	0	0	0	0.04120804	0	0	0	0	0	0	0	0	0	0	0	0.010938583	0	0
96	96	158	ADI	Analog Devices, Inc.	Analog Devices, Inc.	000005898325A1	Analog Devices, Inc.	H03B 21/00	H		19990427	Dual tunable direct digital synthesizer with a frequency programmable clock and method of tuning	dual tunable direct digital synthesizer provided programmable frequency multiplier multiplies relatively frequency fixed clock signal output frequency waveform times times resolution digital control word tuning word value control word multiplication factor clock frequency multiplication factor hence clock reduced track changes output frequency thereby lowering average power consumption synthesize…	1999-04-27	-0.003384279	0.002027303	0.927053846	0.008769274	-0.014032972	0	0	0	0	0.076139539	0	0.018605608	0	0	0	0	0.026123233	0	0	0.072650045	0	0.08605852	0	0	0	0.04157966	0	0	0	0	0	0	0	0.071632631	0.044113971
97	97	159	AMAT	Applied Materials, Inc.	Applied Materials, Inc.	000005897712A1	Applied Materials, Inc.	H05H 1/00	H		19990427	Plasma uniformity control for an inductive plasma source	present invention reduces portions induction field areas wafer experiencing higher etch deposition rates experienced elsewhere wafer controlled reduction portions induction field whose attenuation results reducing uniformity etch deposition rate distribution obtained incorporating plasma uniformity control apparatus inductively coupled plasma reactor incorporated plasma uniformity control apparat…	1999-04-27	-0.03028956	0.002027303	1.320201286	-0.002885455	-0.030080553	0	0	0	0	0.070653483	0	0.050035339	0	0	0.034772754	0.097777918	0	0	0	0	0.033181392	0	0	0.018183269	0	0	0	0	0	0.018078065	0	0	0	0	0
98	98	161	CSCO	Cisco Systems, Inc.	Cisco Technology, Inc.	000005898688A1	Cisco Technology, Inc.	H04L 12/56	H		19990427	ATM switch with integrated system bus	network switch includes plurality cell processing units coupled together switch preferred embodiment switch supports peripheral component interconnect protocol cell processing unit includes segmentation reassembly unit risc processor port processor control unit generates cells frames data stored memory transfers cells destination mailbox response commands risc processor assembles cell within inte…	1999-04-27	-0.022026241	0.002027303	1.992802404	-0.001467891	-0.024598364	0	0	0.018859692	0	0	0	0	0	0	0	0.010524097	0	0	0	0.010300997	0	0	0.010338036	0	0	0.096621267	0	0.093010217	0.028697254	0	0	0	0.040844142	0	0
99	99	162	CSCO	Cisco Systems, Inc.	Cisco Technology, Inc.	000005898691A1	Cisco Technology, Inc.	H04J 3/16	H		19990427	Method and apparatus for congestion distributed adaptive routing	method scheduling connection node disclosed resource request message received master identity trunk resource request message issued determined determined whether node issuing predetermined number resource request messages previously received resource request message issued node issuing less predetermined number resource request messages previously received trunk busy message sent master node pred…	1999-04-27	-0.022026241	0.002027303	1.992802404	-0.001467891	-0.024598364	0	0	0	0	0	0	0	0	0	0.109534271	0	0	0	0	0	0	0	0	0	0	0	0	0	0	0	0	0	0	0	0
100	100	163	CSCO	Cisco Systems, Inc.	Cisco Technology, Inc.	000005898761A1	Cisco Technology, Inc.	H04M 11/00	H		19990427	Communication server apparatus using digital signal switching and method	communication server using digital signal switching provided plurality twisted pair subscriber lines split twisted pair data lines twisted pair phone lines analog signals received twisted pair data lines converted incoming parallel digital words outgoing parallel digital words converted analog signals transmission twisted pair data lines using first converters coupled twisted pair data line incom…	1999-04-27	-0.022026241	0.002027303	1.992802404	-0.001467891	-0.024598364	0	0	0	0	0.160924807	0	0	0	0	0	0	0	0	0	0	0	0.034598429	0.045600556	0	0	0.117782138	0	0.010669572	0.145672947	0	0	0	0	0	0.026946206
101	101	165	NOC	Northrop Grumman Corporation	Northrop Grumman Corporation	000005898561A1	Northrop Grumman Corporation	H01G 4/06	H		19990427	Capacitor arrangement and method of stabilizing same	capacitor module solid dielectric cleared gaseous environment electric strength greater pressure atmosphere plurality cleared capacitor modules formed stack cleared clearing process intended operation electric circuit capacitor arrangement would maintained gaseous environment electric strength greater pressure atmosphere	1999-04-27	-0.014742955	0.002027303	-0.432059927	0.003712003	-0.017579042	0	0	0	0.162687287	0	0	0.081509314	0	0	0	0	0	0.027396757	0	0	0	0	0	0	0	0	0.09152212	0	0	0.15786837	0	0	0	0	0
102	102	166	NOC	Northrop Grumman Corporation	Northrop Grumman Corporation	000005898570A1	Northrop Grumman Corporation	H05K 7/20	H		19990427	Enhanced heat transfer in printed circuit boards	structure providing enhanced heat transfer capability circuit board electronic components least part cooled flowing around board enhanced heat transfer structure includes thermally conductive fibers attached first exterior surface circuit board jutting generally perpendicular exterior surface fibers used conduct heat circuit board transfer fibers attached circuit board electrostatic fiber flockin…	1999-04-27	-0.014742955	0.002027303	-0.432059927	0.003712003	-0.017579042	0	0	0	0	0	0.031415287	0	0.01965921	0	0	0	0	0.190716848	0	0	0.045777455	0.014771186	0	0	0.03831473	0.010254715	0	0	0	0	0	0	0.040231381	0	0
103	103	182	WDC	Western Digital Corporation	Western Digital Corporation	000005898283A1	Western Digital Corporation	H02P 7/00	H		19990427	Voltage feedforward control system for a spindle motor of a disk drive	spindle motor disk drive controlled switched voltage mode power supplies voltage spindle motor power voltage subject variations spindle motor driven uncompensated motor voltage signal modified provide compensated signal modified duty cycle modified duty cycle inversely proportional variations power voltage commutation logic uses compensated signal generate commutation commands cause power driver …	1999-04-27	0.193653143	0.002027303	0.31530376	0.000798626	0.192215301	0	0	0	0	0	0	0	0	0	0	0	0	0	0.018627627	0.0450029	0	0	0	0	0	0	0.110952012	0.023753934	0	0	0	0	0	0.053922303	0
104	104	183	LSI	LSI Logic Corporation	LSI Logic Corporation	000005898228A1	LSI Logic Corporation	H01L 29/78	H		19990427	On-chip misalignment indication	chip misalignment indicator measuring misalignment layers integrated circuit employs first contact second contact current path first second contacts resistance varies function misalignment successive layers integrated circuit similarly method detecting misalignment layers integrated circuit involves passing measuring current first contact second contact amount current indicative amount misalignme…	1999-04-27	-0.0024967	0.002027303	0.111773608	0.003403856	-0.006127154	0	0	0	0	0.020227155	0	0.043644588	0.088122129	0	0	0	0	0.180278465	0	0	0	0.160061747	0	0	0	0	0	0	0	0	0	0	0.020254109	0	0
105	105	184	LSI	LSI Logic Corporation	LSI Logic Corporation	000005898571A1	LSI Logic Corporation	H05K 7/20	H		19990427	Apparatus and method for clip-on attachment of heat sinks to encapsulated semiconductor packages	encapsulated semiconductor package assembly including substrate operatively disposed substrate support substrate heat sink operatively releasable clip clips heat sink releasably encapsulant solidified pressed encapsulant onto substrate thereby encapsulant cured held place substrate clip clips onto slot releasably hold heat sink dissipating heat formed overhanging portion slot formed side wall	1999-04-27	-0.0024967	0.002027303	0.111773608	0.003403856	-0.006127154	0	0.144985795	0	0	0	0.060345311	0	0	0	0	0.064011186	0	0.041363299	0	0	0	0	0	0	0.033887457	0	0	0	0	0	0	0	0	0	0
106	106	185	LSI	LSI Logic Corporation	LSI Logic Corporation	000005898575A1	LSI Logic Corporation	H05K 7/02	H		19990427	Support assembly for mounting an integrated circuit package on a surface	thin dielectric substrate bearing plurality conductive leads hole circumscribed substrate positioned pads bonded ends leads carried substrate projecting hole contact pads leads include free outer ends project laterally outwardly downwardly away plane substrate connection contact pads circuit board free leads isolated pressure applied chip tape assembly connected circuit board means thin self supp…	1999-04-27	-0.0024967	0.002027303	0.111773608	0.003403856	-0.006127154	0	0	0	0.010576016	0	0	0	0	0	0	0.013217056	0	0.098385051	0	0	0.057718169	0	0	0	0.037167251	0	0.011843441	0	0	0.042973768	0	0	0.043332126	0	0
107	107	186	CYMI	Cymer, Inc.	Cymer, Inc.	000005898725A1	Cymer, Inc.	H01S 3/08	H		19990427	Excimer laser with greater spectral bandwidth and beam stability	excimer laser reduced spectral bandwidth variation provided laser assembly components comprising beam expander least prisms reduces spectral bandwidth laser beam passed assembly least prisms beam expander made thermally stable material wherein material coefficient absorption percent light desired wavelength rate change refractive index temperature times degree thermal conductivity least degree co…	1999-04-27	0.039918802	0.002027303	1.759952438	-0.004782293	0.041133138	0	0	0	0.044685464	0	0	0	0	0	0	0	0	0	0	0	0	0	0	0	0	0	0	0	0	0	0	0	0	0	0.012192432
108	108	189	GE	General Electric Company	General Electric Company	000005897368A1	General Electric Company	H01L 21/283	H		19990427	Method of fabricating metallized vias with steep walls	method includes applying first seed layer extending horizontal surface sidewalls dielectric material exposed underlying contact metallization removing least first seed layer contact metallization horizontal surface leaving sufficient amount first seed layer sidewalls catalyst subsequent application third seed layer sputtering second seed layer contact metallization horizontal surface using electr…	1999-04-27	-0.008849646	0.002027303	1.636361913	-0.002687376	-0.009479671	0	0	0	0.08573661	0	0	0.018629568	0.213561416	0	0	0	0	0	0	0	0	0	0	0	0.290155023	0	0	0.016703673	0	0	0	0	0	0	0
109	109	190	GE	General Electric Company	General Electric Company	000005898273A1	General Electric Company	H01J 17/20	H		19990427	Metal halide lamp with pre-start arc tube heater	metal halide discharge lamp comprises tube containing vaporizable metal halide first second spaced electrodes arrangement heating tube assists creating discharge first second electrodes comprises heat source positioned heat tube electron barrier disposed heat source tube minimizing accumulation photoelectrons outer surface tube substantially avoid sodium migration tube switch deactivates heat sou…	1999-04-27	-0.008849646	0.002027303	1.636361913	-0.002687376	-0.009479671	0	0	0	0.048909497	0	0.165305451	0	0	0.056579012	0	0	0	0	0	0	0	0	0	0.020044032	0.024609977	0	0	0	0	0.18736808	0	0	0	0	0
110	110	191	GE	General Electric Company	General Electric Company	000005898583A1	General Electric Company	H02M 3/24	H		19990427	Gate drive latching circuit for an auxiliary resonant commutation circuit	gate drive latching circuit auxiliary resonant commutation circuit power switching inverter includes current monitor circuit providing current signal pair analog comparators implement latching pair auxiliary switching devices used provide commutation current commutating switching inverters circuit pair comparators feeds latching circuit responds active comparators latching associated gate drive c…	1999-04-27	-0.008849646	0.002027303	1.636361913	-0.002687376	-0.009479671	0	0	0	0	0	0	0	0	0	0.020740731	0	0	0.068723604	0	0.094319388	0	0	0	0	0	0.01055065	0	0.066949442	0	0	0	0	0	0	0.012011358
111	111	193	INTC	Intel Corporation	Intel Corporation	000005898219A1	Intel Corporation	H01L 23/10	H		19990427	Custom corner attach heat sink design for a plastic ball grid array integrated circuit package	integrated circuit package package includes substrate first surface second opposite surface four corners corner conductive plane least vias connect conductive planes first surface corresponding conductive planes located second surface substrate integrated circuit mounted first surface substrate enclosed plastic solder balls attached conductive planes number individual solder pads located second s…	1999-04-27	-0.034537043	0.002027303	1.698773798	-0.001807762	-0.03617321	0	0	0	0	0	0	0	0	0	0	0	0	0.19037284	0	0	0.056753676	0	0	0	0	0	0	0	0	0	0	0	0	0	0
112	112	194	INTC	Intel Corporation	Intel Corporation	000005898321A1	Intel Corporation	H03K 19/0185	H		19990427	Method and apparatus for slew rate and impedance compensating buffer circuits	method apparatus adjusting slew rate impedance buffer integrated circuitry embodiment integrated circuit buffer includes driver circuit includes slew rate compensation circuit coupled driver circuit includes impedance compensation circuit slew rate compensation circuit includes parallel connected channel transistors power parallel connected channel transistors ground provide variable resistance v…	1999-04-27	-0.034537043	0.002027303	1.698773798	-0.001807762	-0.03617321	0	0	0	0	0	0	0	0	0.066243015	0.046846066	0	0	0.151942417	0	0.188774422	0	0	0	0	0	0	0	0	0	0	0	0	0.038916528	0	0.067418106
113	113	195	INTC	Intel Corporation	Intel Corporation	000005898569A1	Intel Corporation	H05K 7/20	H		19990427	Power cable heat exchanger for a computing device	heat exchange apparatus computing device heat dissipating cable connector computing device includes heat dissipation mechanism heat dissipation mechanism heat dissipating cable connector removably thermally coupled heat transfer element configured transfer heat electronic component heat dissipation mechanism	1999-04-27	-0.034537043	0.002027303	1.698773798	-0.001807762	-0.03617321	0	0	0	0	0	0	0	0	0	0.027366199	0	0	0	0.054396093	0	0	0	0	0	0	0	0	0	0	0	0	0	0.084656976	0	0
114	114	196	INTC	Intel Corporation	Intel Corporation	000005898692A1	Intel Corporation	H04Q 1/00	H		19990427	Scalable bandwidth digital data switch	scalable bandwidth switch formed smart data crossbar plurality simple data crossbars parallel data block inputted switch contains header portion payload portion data block multiplexed entire header portion inputted port smart data crossbar smart data crossbar determines destination data block header portion transmits information control line payload portion inputted port smart data crossbar ports…	1999-04-27	-0.034537043	0.002027303	1.698773798	-0.001807762	-0.03617321	0	0	0.041075412	0	0.052623913	0	0.079177417	0	0	0	0	0	0	0	0	0	0.013618312	0	0	0	0	0	0.030653479	0.334535927	0	0	0	0	0	0
115	115	197	LMT	Lockheed Martin Corporation	Lockheed Martin Corporation	000005898409A1	Lockheed Martin Corporation	H01Q 3/02	H		19990427	Broadband antenna element, and array using such elements	broadband horn like linearly polarized antenna element driven microstrip line balun horn skeletonized sides consequently operates mode broad frequency bandwidth another embodiment baluns feed horn like antenna element thereby allowing plurality amplifiers sources combined antenna power summation multiplexing array elements arranged vertical horizontal polarization makes structure presents mostly …	1999-04-27	-0.019832261	0.002027303	0.556844261	0.000419318	-0.021380471	0	0	0.026758466	0	0.038040221	0.019121176	0	0.018687157	0	0.092666388	0	0	0	0	0.038761504	0	0	0	0	0	0	0	0	0	0	0	0	0	0	0
116	116	198	LMT	Lockheed Martin Corporation	Lockheed Martin Corporation	000005898737A1	Lockheed Martin Corporation	H03H 7/30	H		19990427	Adaptive digital symbol recovery for amplitude phased keyed digital communication systems	improvements amplitude phased keyed digital communications systems processing amplitude phase keyed symbols transmitted radio frequency channels present invention provides amplitude phased keyed digital communications system including adaptive baseband equalizer digital symbol recovery circuit accordance present invention quadrature demodulator adaptive baseband equalizer receives amplitude phase…	1999-04-27	-0.019832261	0.002027303	0.556844261	0.000419318	-0.021380471	0.02977339	0	0.034592066	0	0.01429255	0	0	0	0	0	0	0	0.02869872	0	0	0	0.021565687	0	0	0	0.250606865	0	0	0	0	0	0	0	0	0.089798488
117	117	199	MU	Micron Technology, Inc.	Micron Technology, Inc.	000005897340A1	Micron Technology, Inc.	H01L 21/44	H		19990427	Hybrid frame with lead-lock tape	hybrid lead frame leads conventional lead wire bonding leads power ground bussing extend surface semiconductor provided leads bussing held place lead lock tape prevent bending movement bussing leads manufacturing specifically lead lock tape transversely attached across plurality bussing leads proximate outside position attached	1999-04-27	-0.010434877	0.002027303	-1.108882807	-0.009960484	0.001773648	0	0	0	0	0	0.031208793	0	0	0	0	0.023899077	0	0	0	0	0	0	0	0	0	0	0	0	0	0	0	0	0.023572709	0	0
118	118	200	MU	Micron Technology, Inc.	Micron Technology, Inc.	000005897356A1	Micron Technology, Inc.	H01L 21/265	H		19990427	Methods of forming field oxide and active area regions on a semiconductive substrate	methods forming field oxide region adjacent active area region described semiconductive substrate masked oxidation mask adjacent area substrate remains unmasked oxidation mask substrate exposed conditions effective form field oxide region adjacent area field oxide region bird beak region extends toward active area accordance first implementation portion semiconductive substrate removed removal ox…	1999-04-27	-0.010434877	0.002027303	-1.108882807	-0.009960484	0.001773648	0.026315337	0.133455738	0	0.059875425	0.030700319	0	0	0.223533258	0	0	0	0	0	0	0	0.143536985	0	0	0.042996377	0	0	0	0	0	0.037491258	0	0	0	0	0
119	119	201	MU	Micron Technology, Inc.	Micron Technology, Inc.	000005897363A1	Micron Technology, Inc.	H01L 29/06	H		19990427	Shallow junction formation using multiple implant sources	disclosed process forming shallow junction variable concentration profile gradation dopants process present invention comprises first providing masking surface process integrated circuit wafer shallow junction formed next velocity energy bombardment plasma doping plad operation conducted provide highly doped inner portion shallow junction step higher velocity energy conventional bombardment impla…	1999-04-27	-0.010434877	0.002027303	-1.108882807	-0.009960484	0.001773648	0	0.236596704	0	0	0	0	0	0	0.071315579	0	0.018087251	0	0.020488672	0	0	0	0	0	0	0	0	0	0	0	0	0	0	0	0.029648341	0
120	120	202	MU	Micron Technology, Inc.	Micron Technology, Inc.	000005897372A1	Micron Technology, Inc.	H01L 21/469	H		19990427	Formation of a self-aligned integrated circuit structure using silicon-rich nitride as a protective layer	silicon rich silicon nitride employed protective layer self aligning etch thin layer silicon rich silicon nitride deposited conformably raised structures substrate etchable layer deposited filling space raised structures providing horizontal surface mask layer formed etchable layer patterned expose area etchable layer space raised structures etchable layer etched etchant selective silicon nitride…	1999-04-27	-0.010434877	0.002027303	-1.108882807	-0.009960484	0.001773648	0	0.035996918	0	0.022367647	0	0	0.020972811	0.290498257	0	0	0	0	0	0	0	0	0	0	0	0	0	0	0	0	0	0	0	0	0	0
121	121	203	MU	Micron Technology, Inc.	Micron Technology, Inc.	000005898186A1	Micron Technology, Inc.	H01L 23/58	H		19990427	Reduced terminal testing system	semiconductor wafer dice include circuitry placed mode circuitry receives alternating signal certain characteristics alternating signal supplied system controller probe probe conductive path wafer preferred embodiment conductive path simultaneously carries power signal alternating signal circuitry however alternating signal carried conductive path different carrying signal great deal information …	1999-04-27	-0.010434877	0.002027303	-1.108882807	-0.009960484	0.001773648	0	0	0	0	0	0	0	0	0	0	0.04883242	0	0	0	0	0.052181855	0	0	0	0.060451485	0	0	0.051124949	0	0	0.023906253	0.026246496	0.034884065	0	0
122	122	205	TXN	Texas Instruments Incorporated	Texas Instruments Incorporated	000005898268A1	Texas Instruments Incorporated	H01J 40/06	H		19990427	Apparatus and method for generating low energy electrons	apparatus method generating energy electrons neutralizing charges accumulated wafer provided apparatus includes photocathode located within predetermined distance wafer light source operable emit light striking photocathode photocathode generating cloud energy electrons narrow energy distribution near wafer	1999-04-27	0.022124533	0.002027303	1.503780355	0.003800855	0.01527506	0	0	0	0.028329926	0	0	0	0	0	0	0.088732876	0	0	0	0	0	0	0	0.055939723	0.087501325	0	0	0	0	0	0	0	0	0	0
123	123	206	TXN	Texas Instruments Incorporated	Texas Instruments Incorporated	000005898555A1	Texas Instruments Incorporated	H02H 5/04	H		19990427	Overload protector with overcurrent and over temperature protection	motor protector electrical circuit supplying current motor protected separate bimetallic disk actuated switches contained within protector electrically connected series current source motor embodiment switches uses bimetallic disk design disks different temperature actuations reset values providing fail safe feature	1999-04-27	0.022124533	0.002027303	1.503780355	0.003800855	0.01527506	0	0	0	0	0	0	0	0	0.01697815	0	0	0	0.027437028	0.026664766	0.031508252	0	0	0	0	0	0	0.092939407	0	0	0	0	0	0	0	0.029037181
124	124	207	UIS	Unisys Corporation	Unisys Corporation	000005898242A1	Unisys Corporation	H03H 11/26	H		19990427	Self-calibrating clock circuit employing a continuously variable delay module in a feedback loop	clock deskew circuit comprises variable delay module control module included variable delay module input terminal receiving digital input clock signal control terminal receiving analog control signal delay circuit propagates input clock signal input terminal buffer certain type signal edges rising edges falling edges delayed time interval varied continuous fashion magnitude control signal include…	1999-04-27	-0.013875346	0.002027303	0.498271767	0.002630288	-0.017515783	0	0	0	0	0.029412435	0	0	0	0	0	0	0	0.048588362	0	0.089663476	0	0	0	0	0	0.021196868	0	0	0	0	0	0	0.026004121	0.205728054	0.02070795
125	125	208	XRX	Xerox Corporation	Xerox Corporation	000005898275A1	Xerox Corporation	H01J 7/24	H		19990427	Fluorescent lamp system including light blocking members to create uniform illumination along a florescent lamp	fluorescent light source includes fluorescent lamp lamp bases attached opposite ends fluorescent lamp electrically insulating substrate connected fluorescent lamp heating element positioned fluorescent lamp first second pair power traces formed electrically insulating substrate first pair power traces connected heating element provide power thereto second pair power traces connected pair electric…	1999-04-27	0.018984671	0.002027303	0.390674665	0.002314461	0.015878194	0	0	0	0	0.03878969	0	0	0.120392635	0.036403384	0.020416591	0.010182423	0	0	0	0	0.063420944	0	0	0	0.011182724	0	0	0	0	0.031101372	0	0	0	0	0
126	126	209	XRX	Xerox Corporation	Xerox Corporation	000005898393A1	Xerox Corporation	H03M 7/00	H		19990427	Data translating memory system	data translating memory system useful liquid printer data translating memory system organized process writing information process reading information causes reorganization information memory includes memory cells storing signals first selection coupled first plurality groups memory cells selection thereof first data coupled first plurality groups memory cells transmitting signals second selection…	1999-04-27	0.018984671	0.002027303	0.390674665	0.002314461	0.015878194	0.134502873	0	0	0	0	0	0	0	0	0	0	0.014221176	0	0.016267244	0	0	0	0.031039936	0	0	0	0	0.029389301	0.013584993	0	0	0	0	0	0
127	127	210	XRX	Xerox Corporation	Xerox Corporation	000005898822A1	Xerox Corporation	H04N 1/405	H		19990427	Using the phase information in the halftone dot structure to minimize artifacts when switching between halftone dots on a scan line	method reducing visible image artifacts utilizes variable phase parameters standard start position halftone cells halftoning processes match phases halftone cells utilizes brick approach halftoning position halftone structure correlated phase sine waves subsequent dots used halftoning process utilizing selected start position halftone cells match phase parameters said halftone cells according sai…	1999-04-27	0.018984671	0.002027303	0.390674665	0.002314461	0.015878194	0	0	0	0	0	0	0.031666756	0	0	0.014046376	0	0	0	0	0	0	0	0	0	0	0.014466858	0	0.015457949	0	0	0.014067933	0	0	0.023775861	0
128	128	211	XLNX	Xilinx, Inc.	Xilinx, Inc.	000005898320A1	Xilinx, Inc.	H03K 19/017	H		19990427	Programmable interconnect point having reduced crowbar current	problems associated excessive crowbar current input signal transitions buffered programmable interconnect point solved inserting transistor switch power ground inserted switch series input buffer controlled memory cell also controls pass pass state interconnect inserted switch blocks current flows switching memory cell output causes pass state interconnect	1999-04-27	-0.093247399	0.002027303	2.201104056	0.001565055	-0.099274758	0.05913284	0	0.023429006	0	0	0	0	0	0.022516223	0	0.065706618	0	0	0	0.092033066	0	0	0.089379773	0	0	0	0	0	0	0	0	0	0.091166005	0	0
129	129	212	AMAT	Applied Materials, Inc.	Applied Materials, Inc.	000005899752A1	Applied Materials, Inc.	H01L 21/318	H		19990504	Method for in-situ cleaning of native oxide from silicon surfaces	method situ cleaning native oxide layer surface silicon wafer positioned vacuum chamber substantially free oxidizing species passing least oxidizing native oxide layer wafer cleaning temperature degree degree sufficient length time native oxide layer removed	1999-05-04	-0.040398191	-0.016846786	1.492957358	-0.010792115	-0.004454543	0	0	0	0	0	0	0	0.163395017	0	0	0.058224943	0	0	0	0	0	0	0	0	0.069782749	0	0	0	0	0.034110378	0	0	0	0	0.030485861
130	130	213	CAT	Caterpillar, Inc.	Caterpillar Inc.	000005900603A1	Caterpillar Inc.	H01H 19/06	H		19990504	Seal arrangement for a switch assembly	control levers utilized various switch assemblies mounted within grasping portion thereof control multiple machine functions mounting switch assembly within control lever typically provides opening control lever somewhat larger switch assembly accommodate relative movement therebetween many instances problems encountered foreign matter allowed enter interior control handle space exists switch con…	1999-05-04	0.003827676	-0.016846786	-0.453037185	0.014356665	-0.018161209	0.020570256	0	0	0	0	0	0	0	0	0	0	0	0	0	0	0	0	0	0	0.010736389	0	0.010764083	0.014309194	0	0	0	0	0	0	0
131	131	214	NOC	Northrop Grumman Corporation	Northrop Grumman Corporation	000005900716A1	Northrop Grumman Corporation	H01M 10/46	H		19990504	Balanced battery charger	balanced battery charger maintains balanced charge upon plurality battery cells connected series another balanced battery changer monitoring circuit determining imbalance charge upon battery cells occurs charging discharging circuit selectively charging discharging least selected battery cells generally balance charge upon battery cells balancing charge upon battery cells substantially enhances l…	1999-05-04	0.0114068	-0.016846786	-0.576782501	0.004903576	-0.003213707	0	0	0	0	0	0	0.023340849	0	0	0	0	0	0.050362904	0	0	0	0	0	0	0	0	0	0	0	0	0.020231461	0	0	0	0
132	132	215	NOC	Northrop Grumman Corporation	Northrop Grumman Corporation	000005901037A1	Northrop Grumman Corporation	H05K 7/20	H		19990504	Closed loop liquid cooling for semiconductor RF amplifier modules	closed loop liquid cooling system transistor module including plurality elongated microchannels connected pair coolant manifolds conducting liquid coolant beneath transistor dies dissipate heat generated thereby heat exchanger miniature circulating pump located module passive check valves tapered passages controlling flow coolant loop valves truncated tapered passage microchannel valves moving pa…	1999-05-04	0.0114068	-0.016846786	-0.576782501	0.004903576	-0.003213707	0	0.019904509	0	0	0	0	0	0	0.046379421	0	0	0.043031327	0	0	0	0	0.018757081	0	0	0	0	0.02443286	0	0	0	0	0	0.390680462	0	0
133	133	228	LSI	LSI Logic Corporation	LSI Logic Corporation	000005899737A1	LSI Logic Corporation	H01L 21/44	H		19990504	Fluxless solder ball attachment process	fluxless method fusing preformed solder balls contact pads semiconductor package substrate wherein masking plate vertical holes corresponding contact pads placed package substrate oxide free solder balls placed holes assembly preheated temperature less melting point solder energetic beam directed onto preformed solder balls melt fuse contact pads	1999-05-04	0.00497554	-0.016846786	0.169715514	0.003617457	0.004217244	0.022007383	0.046583541	0	0	0	0	0	0	0	0	0	0	0	0	0	0	0	0	0	0.038113724	0	0	0	0	0.022017693	0	0	0	0	0
134	134	229	LSI	LSI Logic Corporation	LSI Logic Corporation	000005900750A1	LSI Logic Corporation	H03K 17/10	H		19990504	5V output driver on 2.5V technology	output driver integrated circuit output driver includes core data terminal terminal pull transistor pull transistor pull pull transistors coupled terminal pull pull control terminals respectively first inverter circuit coupled core data terminal pull control terminal first second voltage level shifting differential amplifiers coupled series core data terminal pull control terminal	1999-05-04	0.00497554	-0.016846786	0.169715514	0.003617457	0.004217244	0	0	0	0	0	0	0	0	0.053767577	0	0	0	0.052388027	0	0.388722241	0	0	0	0	0	0	0	0	0	0	0	0	0	0	0
135	135	230	LSI	LSI Logic Corporation	LSI Logic Corporation	000005901184A1	LSI Logic Corporation	H04H 1/00	H		19990504	Extended range voltage controlled oscillator for frequency synthesis in a satellite receiver	improved receiver front architecture voltage controlled oscillator frequency synthesis voltage controlled oscillator includes tank circuit adjustable resonance frequency varied octave tuning oscillator drives tank circuit provides signal resonance frequency range extender provides tuning frequency enabled range extender doubles input frequency disabled simply passes input frequency feedback path …	1999-05-04	0.00497554	-0.016846786	0.169715514	0.003617457	0.004217244	0	0	0	0	0	0	0	0	0	0	0	0	0.0198227	0.028438149	0.079892211	0	0	0.016171018	0	0	0.04822766	0	0	0	0	0	0	0.012289557	0	0.011426038
136	136	232	CYMI	Cymer, Inc.	Cymer, Inc.	000005901163A1	Cymer, Inc.	H01S 3/10	H		19990504	Narrow band laser with etalon based output coupler	line narrowed laser grating based line narrowing module etalon based line narrowing output coupler technique tuning laser etalon based output coupler adjusted preferentially reflect light near spectral maximum produced grating substantial improvement line narrowing results amplification laser resonance chamber light near grating spectral maximum preferentially reflected etalon based output couple…	1999-05-04	-0.028170877	-0.016846786	2.24481884	-0.005723527	0.015370632	0	0	0	0	0.060207352	0	0.025898408	0	0	0	0	0	0	0	0.05031937	0.018703025	0.04267494	0	0	0	0	0	0	0	0	0	0	0	0.011953072	0
137	137	238	GE	General Electric Company	General Electric Company	000005900190A1	General Electric Company	H01B 1/06	H		19990504	Polyfluoroalkyl siloxanes	polyfluoroalkyl silicone general formula substituent groups independently selected group forty carbon atom monovalent hydrocarbon radicals subscripts zero positive integers substituent groups independently selected group consisting monovalent polyfluoroalkyl groups formula monovalent polyfluoroalkyl groups formula subscript integer ranges subscript integer ranges divalent methylene group divalent…	1999-05-04	-0.006529911	-0.016846786	1.483352102	-0.004784159	0.023243963	0	0.019255437	0	0	0	0	0	0	0	0	0.01988378	0	0	0.018778784	0	0	0	0	0	0.066633083	0	0	0	0	0	0	0.05840452	0	0	0.053213868
138	138	239	GE	General Electric Company	General Electric Company	000005900674A1	General Electric Company	H01L 23/40	H		19990504	Interface structures for electronic devices	interface includes surface electrically conductive compliant coating surface extending metallization patterned compliant coating extending modulus dielectric interface layer overlying compliant coating interface extending metallization floating structure including floating metallization patterned dielectric interface layer first portion forming central second portion forming extension central ext…	1999-05-04	-0.006529911	-0.016846786	1.483352102	-0.004784159	0.023243963	0	0	0	0.040844273	0	0	0	0.125213102	0	0	0	0	0	0	0	0.143935829	0	0	0	0.053424489	0	0	0	0.078425005	0.035020221	0	0	0	0	0
139	139	240	GE	General Electric Company	General Electric Company	000005900792A1	General Electric Company	H01F 7/22	H		19990504	Magnetic field homogeneity correction for superconducting magnet	magnetic field homogeneity correction system including coils superconducting magnet assembly wound coil forms axially spaced main magnet coils superimposed radially simplify system including design requirements associated passive shimming reduce transverse magnetic forces therebetween improve magnetic field homogeneity	1999-05-04	-0.006529911	-0.016846786	1.483352102	-0.004784159	0.023243963	0	0	0	0	0.054461651	0	0.031873133	0	0	0	0	0	0	0	0	0	0	0	0	0	0	0.224067748	0.061294328	0	0	0	0.065234095	0	0	0
140	140	241	INTC	Intel Corporation	Intel Corporation	000005900744A1	Intel Corporation	H03K 19/02	H		19990504	Method and apparatus for providing a high speed tristate buffer	method apparatus providing high speed tristate buffer buffer includes channel pull transistor transfer gate source transistor coupled voltage supply drain transistor coupled buffer output gate transfer gate coupled first clock source input transfer gate second clock source output transfer gate coupled gate channel transistor	1999-05-04	-0.02303545	-0.016846786	1.459547685	-0.00213615	0.003689387	0	0	0	0	0	0	0	0	0.363239348	0	0	0	0	0	0.2247179	0	0	0	0	0	0	0	0	0	0	0	0	0.163253039	0.045407761	0
141	141	242	LFUS	Littelfuse, Inc.	Littelfuse, Inc.	000005900800A1	Littelfuse, Inc.	H01C 7/10	H		19990504	Surface mountable electrical device comprising a PTC element	electrical device resistive element first electrode electrical contact surface resistive element second electrode electrical contact bottom surface resistive element insulating layer formed first second electrodes portion insulating layer removed first second electrodes form first second contact points conductive layer formed insulating layer makes electrical contact first second electrodes conta…	1999-05-04	0.006116135	-0.016846786	0.777960951	0.005232344	0.013989933	0	0	0	0.12509203	0	0	0	0.090298928	0	0.044839747	0	0	0	0	0	0.206593826	0	0	0	0.025075495	0	0	0	0	0	0	0	0	0	0.027262738
142	142	243	LMT	Lockheed Martin Corporation	Lockheed Martin Corporation	000005901148A1	Lockheed Martin Corporation	H04L 12/42	H		19990504	Ring domains for bandwidth sharing	server number client stations interconnected token ring network specifically fddi network fddi ring connected star ring topology server clients preferably connected network wiring closet usual practice topology server separate physical connections single fddi ring physical connection ring providing access separate physical domain partitions ring different physical domains increase total effective…	1999-05-04	-0.019830653	-0.016846786	0.843782196	0.00758207	-0.013197705	0	0	0	0	0	0.015127737	0.061455522	0	0.016050391	0	0	0.0155493	0	0.134417951	0	0.038197149	0	0	0	0	0.081797585	0	0	0.15772073	0	0	0	0	0	0
143	143	244	LMT	Lockheed Martin Corporation	Lockheed Martin Corporation	000005901343A1	Lockheed Martin Corporation	H04B 1/10	H		19990504	Adaptive cross polarization Interference canceler for use at intermediate frequencies	intermediate frequency adaptive cross polarization interference canceler processing interfering cross polarization signal distorted dispersion canceler right left inputs respectively receiving right left polarized input signals plurality serially coupled complex multiplier control stages respectively process right left polarized signals provide controlled amounts coupling cancel cross polarizatio…	1999-05-04	-0.019830653	-0.016846786	0.843782196	0.00758207	-0.013197705	0	0.024524016	0	0	0.013809381	0	0.010370001	0	0	0	0	0	0	0	0.086584084	0	0	0.011545239	0	0	0.049807977	0	0	0	0	0	0	0.010018461	0.010375461	0.012762284
144	144	245	MU	Micron Technology, Inc.	Micron Technology, Inc.	000005900741A1	Micron Technology, Inc.	H03K 17/16	H		19990504	CMOS buffer having stable threshold voltage	cmos buffer circuit trip point insensitive variations temperature supply voltages manufacturing processes circuit output stage three series connected transistors including channel pull transistor connected buffer output circuit common first channel pull transistor connected positive supply voltage second channel pull transistor connected first channel transistor buffer output gates first channel …	1999-05-04	0.004922077	-0.016846786	-1.835662184	-0.013524666	-0.012478264	0	0	0	0	0	0	0	0	0.23151961	0	0.041041229	0	0.03005244	0	0.212291345	0	0	0	0	0	0	0	0	0	0	0	0	0.045415081	0	0
145	145	246	MSFT	Microsoft Corporation	Microsoft Corporation	000005900905A1	Microsoft Corporation	H04N 7/14	H		19990504	System and method for linking video, services and applications in an interactive television system	interactive television system provided interactive information system channels services interact together information system provides informational messages prompt user select associated channel service selected system transfers control selected channels services necessary information associated informational messages provided selected channel service preferred embodiment informational messages s…	1999-05-04	-0.022954337	-0.016846786	1.271032755	-0.009815917	0.008274397	0.074983932	0	0	0	0	0	0	0	0.048543166	0	0	0	0	0	0.019342687	0	0	0	0	0	0	0	0.128421932	0.017393375	0	0	0	0	0	0
146	146	247	NCR	NCR Corporation	NCR Corporation	000005901204A1	NCR Corporation	H04M 11/00	H		19990504	Remote sampling of video clips	invention concerns remote sampling video clips stored repository computer video clips principle resemble video tapes contain audio video information however video clips stored digital format sampling single video frame segment audio information transmitted remote computer single frame displayed audio played invention allows user retrieve entire video clip sampling	1999-05-04	0.037457544	-0.016846786	-2.20938545	-0.00734993	0.007586431	0	0	0.051275775	0	0	0	0	0	0	0	0	0	0	0	0	0	0.021072701	0	0	0	0.093895644	0	0.071521573	0	0	0	0.092034243	0	0	0
147	147	253	TXN	Texas Instruments Incorporated	Texas Instruments Incorporated	000005900746A1	Texas Instruments Incorporated	H03K 19/0175	H		19990504	Ultra low jitter differential to fullswing BiCMOS comparator with equal rise/fall time and complementary outputs	pair complementary signals switched high state state complementary signals switched within time period less gate delays inverter biases inverters inverters maintained threshold levels maintenance threshold values enable inverters switched quickly	1999-05-04	-0.01586939	-0.016846786	1.465553302	-0.002848798	0.011669271	0	0	0	0	0	0	0.032816302	0	0.093217596	0.110249996	0	0	0	0	0	0	0	0.035736796	0	0	0	0	0	0	0	0	0	0	0.033295088	0.121213622
148	148	254	XRX	Xerox Corporation	Xerox Corporation	000005899711A1	Xerox Corporation	H01L 21/8244	H		19990504	Method for enhancing hydrogenation of thin film transistors using a metal capping layer and method for batch hydrogenation	method enhancing hydrogenation oxide coated polycrystalline silicon thin film transistor devices includes depositing metal capping layer device prior hydrogenation addition method batch hydrogenation substrates plates carrying oxide coated polycrystalline silicon devices includes placing plates downstream flow hydrogen plasma	1999-05-04	-0.051345034	-0.016846786	0.890830096	0.003920862	-0.040258273	0	0	0	0	0	0	0	0.231792912	0.028559828	0	0	0	0	0	0	0	0	0	0.028127059	0.058635183	0	0	0	0.055917021	0.028115969	0	0	0.028821044	0	0
149	149	255	XRX	Xerox Corporation	Xerox Corporation	000005901224A1	Xerox Corporation	H04L 9/00	H		19990504	Quasi-reprographics with variable embedded data with applications to copyright management, and distribution control	method apparatus quasi reprographically replicating source document source document digitized appropriate locations embedded code detected embedded code located digitized document along detected locations forwarded decoder decoder forwards decoded information control unit processes information forwards encoder whereafter inserted digitized document hardcopy replication source document substantial…	1999-05-04	-0.051345034	-0.016846786	0.890830096	0.003920862	-0.040258273	0	0	0.015159069	0	0	0	0	0	0.087253116	0	0	0	0	0	0	0	0	0.110676005	0	0	0	0.015264023	0.028508294	0	0	0	0	0	0	0
150	150	256	AMAT	Applied Materials, Inc.	Applied Materials, Inc.	000005903428A1	Applied Materials, Inc.	H02N 13//00	H		19990511	Hybrid Johnsen-Rahbek electrostatic chuck having highly resistive mesas separating the chuck from a wafer supported thereupon and method of fabricating same	hybrid johnsen rahbek chuck provides combination coulombic johnsen rahbek chucking mechanisms specifically chuck contains plurality dielectric mesas deposited upon particular regions support surface chuck body chuck generally fabricated johnsen rahbek semiconducting dielectric mesas formed thin film deposition highly resistive dielectric consequently thin highly resistive film prevents excess sta…	1999-05-11	0.008859142	0.011358021	2.181365551	-0.00778917	-0.008127684	0	0.020584185	0	0.054815061	0	0	0.259517521	0	0	0	0.033586163	0	0	0	0	0	0	0	0.100338824	0.016589988	0	0	0	0	0	0	0	0	0	0
151	151	257	CBT	Cabot Corporation	Cabot Corporation	000005902517A1	Cabot Corporation	H01B 1/2/4	H		19990511	Conductive polyacetal composition	electrically conductive polyacetal composition improved toughness flexibility well good fluidity processability composition includes oxymethylene polymer elastomeric polyurethane electrically conductive carbon black lower structure level absorption larger particle size lower surface area conductive carbon blacks heretofore used compositions composition includes percent weight oxymethylene polymer…	1999-05-11	0.025143967	0.011358021	-0.943647928	0.00991379	0.02594815	0.018532572	0	0	0.052378286	0	0	0	0	0	0	0	0	0	0	0	0.163306639	0	0	0	0.045254339	0	0.040801752	0	0	0.029200898	0	0	0.015368581	0	0
152	152	258	CAT	Caterpillar, Inc.	Caterpillar Inc.	000005903173A1	Caterpillar Inc.	H03K 3/0/0	H		19990511	Low side driver circuit with diagnostic output	side driver circuit includes command voltage source first switching transistor base connected command voltage source emitter connected ground collector connected second switching transistor base second switching transistor includes emitter connected first reference voltage power transistor includes gate connected second switching transistor collector first resistor drain connected electrical ener…	1999-05-11	0.023012579	0.011358021	-0.455013392	0.012346309	0.015834321	0	0	0	0	0	0	0.012566879	0	0.250612527	0.034695238	0	0	0.037910257	0	0.068457864	0	0	0	0	0	0	0	0.033513449	0	0	0	0.011910437	0	0	0
153	153	259	NOC	Northrop Grumman Corporation	Northrop Grumman Corporation	000005903020A1	Northrop Grumman Corporation	H01L 29//80	H		19990511	Silicon carbide static induction transistor structure	static induction transistor silicon carbide substrate upon deposited silicon carbide layer arrangement layer arrangement plurality spaced gate regions controlling current flow source region drain region vertically spaced source region drift layer pitch distance gate regions microns drift layer thickness also microns embodiment source regions positioned alternatively gate regions formed layer high…	1999-05-11	-0.010275909	0.011358021	-0.533248378	0.006389152	-0.010608415	0.017917816	0.195872784	0	0	0	0.013816763	0	0.166252121	0.155860186	0	0.012582579	0	0	0	0	0	0	0	0	0	0	0	0	0	0	0	0	0.01412885	0	0
154	154	277	LSI	LSI Logic Corporation	LSI Logic Corporation	000005902129A1	LSI Logic Corporation	H01L 21/3205	H		19990511	Process for forming improved cobalt silicide layer on integrated circuit structure using two capping layers	formation cobalt silicide layer uniform thickness source drain regions polysilicon gate electrode structure thin adjacent edges surface polysilicon gate electrode adjacent oxide spacers achieved first forming titanium capping layer cobalt layer deposited structure prior formation cobalt silicide excluding oxygen bearing gases cobalt surface prior deposition titanium capping layer oxygen bearing g…	1999-05-11	0.002424255	0.011358021	-0.032890712	0.005999088	-0.00320126	0	0.043339085	0	0.038510244	0	0	0	0.130463541	0.016923703	0	0	0	0	0	0	0	0	0	0	0.03583239	0	0.022039253	0	0	0.109058842	0	0	0	0	0
155	155	278	LSI	LSI Logic Corporation	LSI Logic Corporation	000005903050A1	LSI Logic Corporation	H01L 23/48	H		19990511	Semiconductor package having capacitive extension spokes and method for making the same	disclosed pair conductive rings method making conductive rings introducing integral network capacitive structures around semiconductor semiconductor package pair conductive rings include ground rail ring defined around semiconductor configured receive semiconductor ground rail ring first plurality extension spokes extend away ground rail ring pair conductive rings includes power rail ring defined…	1999-05-11	0.002424255	0.011358021	-0.032890712	0.005999088	-0.00320126	0	0.054386809	0	0	0	0	0	0	0	0	0	0	0	0	0.169231132	0.095019974	0	0	0	0	0	0	0	0	0	0	0	0	0	0
156	156	279	LSI	LSI Logic Corporation	LSI Logic Corporation	000005903312A1	LSI Logic Corporation	H04N 11/02	H		19990511	Micro-architecture of video core for MPEG-2 decoder	disclosed reusable hardware layout quot core quot performing mpeg video decoding functions information content core stored machine readable media includes series hardware layouts specifying locations features various circuit elements comprising video core architecture disclosed video decoder core design specifies least following mpeg functions performed hardware inverse scan inverse quantization …	1999-05-11	0.002424255	0.011358021	-0.032890712	0.005999088	-0.00320126	0	0	0.073617399	0	0.02002364	0	0	0	0	0.018919457	0	0	0.010029781	0	0	0.019281454	0	0.079156443	0	0	0	0	0.096024655	0	0	0	0	0	0	0
157	157	287	GE	General Electric Company	General Electric Company	000005903449A1	General Electric Company	H02M 1/1/2	H		19990511	Bi-directional power control system for voltage converter	control system voltage converter includes power comparator comparing power signal input terminals converter commanded power signal producing power comparison signal power regulator transforming power comparison signal commanded current signal current comparator comparing commanded current signal measured current signal output terminals converter producing current comparison signal current regulat…	1999-05-11	0.019914921	0.011358021	1.654302927	-0.000913123	0.002038437	0.026888136	0	0	0	0	0	0	0	0	0	0	0	0	0	0.102706023	0	0.015240133	0	0	0	0.022131169	0	0	0	0	0	0	0	0	0.010826481
158	158	288	GE	General Electric Company	General Electric Company	000005903594A1	General Electric Company	H04B 15//00	H		19990511	Power line communications spread spectrum protocol	spread spectrum protocol power line communication system uses harmonic modulation true spread spectrum modulation made plurality modulated tones spaced frequency equal distance adjacent tones protocol incorporates following modes conventional master slave relation meters common leap frog performing data relay locally elected designated meters relay central distributed concentrators alarm channel …	1999-05-11	0.019914921	0.011358021	1.654302927	-0.000913123	0.002038437	0	0	0.267555296	0	0.021532763	0	0.032835558	0	0	0	0	0	0	0	0	0	0.02665711	0.073047847	0	0	0	0	0	0.018114921	0	0	0.010353008	0	0.022082357	0.013766736
159	159	289	INTC	Intel Corporation	Intel Corporation	000005902144A1	Intel Corporation	H01R 4/5/0	H		19990511	Integrated circuit package burn-in socket linkage system	test socket integrated circuit package test socket includes latch pivotally connected socket base move open position closed position socket also spring attached base cover latch pivotally connected cover linkage actuator pushes cover rotates latch open position integrated circuit package inserted socket movement cover also pushes spring deflected position cover released potential energy deflected…	1999-05-11	0.027454769	0.011358021	1.937095773	-0.002653241	0.008106436	0	0	0	0	0	0	0	0	0	0.122887857	0	0	0.088164948	0	0	0	0	0	0	0	0	0	0	0	0	0	0	0	0	0
160	160	290	INTC	Intel Corporation	Intel Corporation	000005903057A1	Intel Corporation	H01L 23/48	H		19990511	Semiconductor device that compensates for package induced delay	semiconductor device includes first second first lead finger coupled first second lead finger coupled second coupled lead fingers includes first coupled first lead finger second coupled second lead finger includes first output driver coupled first second output driver coupled second first output driver coupled first extended metal trace extended metal trace compensates differences electrical leng…	1999-05-11	0.027454769	0.011358021	1.937095773	-0.002653241	0.008106436	0	0	0	0	0	0	0	0	0	0	0	0	0	0	0.204211786	0	0.048305366	0	0	0	0	0	0	0	0	0	0	0	0	0
161	161	291	INTC	Intel Corporation	Intel Corporation	000005903436A1	Intel Corporation	H05K 7/2/0	H		19990511	Emulative lid/heatspreader for processor die attached to an organic substrate	method apparatus making weight load distribution uniform surface processor improving heat transfer processor thermal spreader provided apparatus includes generally square like shaped thermal spreader cavity conforms shape processor thermal spreader fits processor cavity dome like shape additionally thermal spreader attached thermal dissipative device turn connected heat sink apparatus provides th…	1999-05-11	0.027454769	0.011358021	1.937095773	-0.002653241	0.008106436	0.022172017	0	0	0	0	0	0.042143103	0.015482847	0	0	0	0	0	0	0	0	0	0	0	0.025500128	0	0.022951202	0	0.01529568	0.024155982	0	0.015282856	0.013296025	0	0
162	162	292	INTC	Intel Corporation	Intel Corporation	000005903605A1	Intel Corporation	H04B 3/4/6	H		19990511	Jitter detection method and apparatus	jitter detection method apparatus informing adaptive equalizer correlated jitter transmitted data exceeds predetermined jitter value embodiment present invention jitter detection circuit receives transmitted data symbol pulses clock signal pulses jitter detection circuit compares specified edge falling edge incoming data pulse corresponding specified edge falling edge clock signal pulse determine…	1999-05-11	0.027454769	0.011358021	1.937095773	-0.002653241	0.008106436	0	0	0	0	0	0	0	0	0	0	0	0	0.043303158	0	0	0	0	0	0	0	0.06998226	0	0	0	0	0	0	0	0.043699097	0.058967024
163	163	293	INTC	Intel Corporation	Intel Corporation	000005903735A1	Intel Corporation	H04J 3/2/6	H		19990511	Method and apparatus for transmitting data having minimal bandwidth requirements	method apparatus transmitting time critical messages network provided data minimal bandwidth requirements data packets utilized applications twitch games received generated network device data classified minimal bandwidth data prioritized relative data transmission data data transmitted device second device network data transmitted	1999-05-11	0.027454769	0.011358021	1.937095773	-0.002653241	0.008106436	0	0	0	0.026735298	0	0	0	0	0	0	0	0	0	0	0	0	0	0.092172481	0	0	0.026626844	0	0	0	0	0	0	0	0	0.038757026
164	164	294	MXIM	Maxim Integrated Products, Inc.	Maxim Integrated Products, Inc.	000005903185A1	Maxim Integrated Products, Inc.	H03F 3/4/5;1/32	H		19990511	Hybrid differential pairs for flat transconductance	hybrid differential pairs methods hybridization connecting operating parallel degenerated differential pair multitanh proper matching degenerated differential pair multitanh results higher linearity levels attained either approach individually also hybrid benefits reduced process variation compared prior multitanh solutions increased gain increased linearity reduced noise reduced supply current a…	1999-05-11	0.015368091	0.011358021	1.475349062	-0.001725809	0.000336855	0	0	0	0	0.056508876	0	0	0	0	0	0	0.023021987	0.038047329	0	0.222706869	0	0	0	0	0	0	0	0.093930103	0	0	0	0	0	0	0
165	165	295	MU	Micron Technology, Inc.	Micron Technology, Inc.	000005902128A1	Micron Technology, Inc.	H01L 21/76	H		19990511	Process to improve the flow of oxide during field oxidation by fluorine doping	method forming isolation structures semiconductor substrates comprising exposing region semiconductor simultaneously transforming agent viscosity reducing agent transforming agent transforms portion substrate isolation structure viscosity reducing agent reduces viscosity isolation structure formation embodiment silicon substrate exposed oxygen presence fluorine silicon oxide isolation region form…	1999-05-11	-0.022013468	0.011358021	-0.799379483	-0.008761741	-0.004172358	0.106604151	0.153662562	0	0	0	0	0	0.167383134	0	0	0	0	0	0.013643273	0	0	0	0	0	0	0	0.025257798	0	0	0	0	0	0	0	0
166	166	296	MU	Micron Technology, Inc.	Micron Technology, Inc.	000005903026A1	Micron Technology, Inc.	H01L 29/76	H		19990511	Isolation structure for semiconductor devices	isolation structure providing electrical isolation dimensions memory cells semiconductor memory devices isolation structure comprises trench formed substrate semiconductor memory device dynamic random access dram trench lined insulating material filled polysilicon form floating gate electrical charge injected polysilicon floating gate isolation structure located memory cells array provide isolati…	1999-05-11	-0.022013468	0.011358021	-0.799379483	-0.008761741	-0.004172358	0.08202754	0.076380476	0	0	0.019891333	0	0	0	0	0	0	0.024134332	0	0.011251866	0	0.068479553	0.023645137	0	0	0	0	0	0	0	0.012025621	0.011256499	0	0	0	0
167	167	297	MU	Micron Technology, Inc.	Micron Technology, Inc.	000005903044A1	Micron Technology, Inc.	H01L 23//544	H		19990511	Hermetic chip and method of manufacture	fully hermetically sealed semiconductor chip method manufacture semiconductor chip present invention fully hermetically sealed sides edges thereof suitable coatings applied thereto glass prevent environmental attack semiconductor chip fully hermetically sealed semiconductor chip present invention require separate package hermetic sealing chip thereby reducing size chip method manufacture semicond…	1999-05-11	-0.022013468	0.011358021	-0.799379483	-0.008761741	-0.004172358	0	0	0	0	0	0	0.036330499	0	0	0	0	0	0	0.016065609	0	0	0	0	0.045761265	0	0	0	0	0	0	0	0.016060762	0	0	0
168	168	298	MU	Micron Technology, Inc.	Micron Technology, Inc.	000005903046A1	Micron Technology, Inc.	H01L 23//28	H		19990511	Integrated circuit device having cyanate ester buffer coat	integrated circuit including fabricated cyanate ester buffer coating material thereon cyanate ester buffer coating material includes openings access package device connected bond pads openings integrated circuit device provided includes fabricated wafer including plurality integrated circuits fabricated thereon fabricated wafer upper surface cyanate ester buffer coating material cured upper surfa…	1999-05-11	-0.022013468	0.011358021	-0.799379483	-0.008761741	-0.004172358	0	0	0	0.066847987	0	0	0	0	0	0	0.058245625	0	0.151418611	0	0	0	0	0	0	0.136134669	0	0.023276215	0.012092512	0	0	0	0	0.045467284	0	0
169	169	299	MU	Micron Technology, Inc.	Micron Technology, Inc.	000005903058A1	Micron Technology, Inc.	H01L 21/44	H		19990511	Conductive bumps on die for flip chip application	present invention relates improved method forming pads solder bump connections flip chip eliminates least mask step required standard forming processes method also includes repatterning bond locations	1999-05-11	-0.022013468	0.011358021	-0.799379483	-0.008761741	-0.004172358	0	0.269933194	0	0	0	0	0.073027506	0	0	0	0.076589137	0	0	0	0	0	0	0	0	0	0	0	0	0	0	0	0	0	0	0
170	170	300	MU	Micron Technology, Inc.	Micron Technology, Inc.	000005903443A1	Micron Technology, Inc.	H01L 27//00	H		19990511	Interdigitated leads-over-chip lead frame, device, and method for supporting an integrated circuit die	inventive leads chip lead frame includes assembly interdigitated leads constructed overlie double sided adhesive tape front side surface integrated circuit attachment surface lead adhesively attachable tape least leads constructed extend across front side surface edge substantially another edge adjacent opposing edge result substantial area front side surface adhesively attachable leads tape supp…	1999-05-11	-0.022013468	0.011358021	-0.799379483	-0.008761741	-0.004172358	0	0	0	0	0	0	0	0	0	0	0	0	0.036396332	0	0	0	0.034885999	0	0	0.178518891	0	0	0	0	0.051342074	0	0	0	0	0
171	171	301	MSFT	Microsoft Corporation	Microsoft Corporation	000005903652A1	Microsoft Corporation	H04L 9/0/0	H		19990511	System and apparatus for monitoring secure information in a computer network	secure transaction system apparatus method provide auditing secure messages computer network secure transaction system includes electronic commerce service communication multiple consumer computers multiple merchant computers consumer computers initiate consumer transactions consumer computers merchant computers consumer transaction include different items different merchants different shipping m…	1999-05-11	0.00235079	0.011358021	1.256697114	-0.007828892	-0.004093909	0	0	0	0	0	0	0	0	0	0	0	0	0	0	0	0	0	0	0	0	0	0	0.058739819	0	0	0	0	0	0	0
172	172	302	PH	Parker-Hannifin Corporation	Parker-Hannifin Corporation	000005902956A1	Parker-Hannifin Corporation	H05K 9/0/0	H		19990511	EMI shielding gasket having a conductive sheating consolidated with a thermoplastic member	electromagnetic interference shielding gasket gasket formed resilient core member indefinite length sheathed electrically conductive fiber mesh member thermoplastic member incorporated within fiber mesh member consolidating least portion fiber mesh member consolidation effective maintain integrity fiber mesh member gasket gasket terminated determinable length	1999-05-11	0.002550737	0.011358021	-0.466796651	0.01255788	-0.004705257	0	0	0	0	0	0	0	0	0	0	0	0.164723456	0	0	0	0.070504978	0	0	0	0	0	0	0	0	0	0	0	0	0	0
173	173	304	TXN	Texas Instruments Incorporated	Texas Instruments Incorporated	000005902975A1	Texas Instruments Incorporated	H01H 3/1/6	H		19990511	Internal transmission range switch system	internal vehicular transmission range switch movable contact support slides along straight path recess formed housing base member cover first second extremities dependence upon movement manual valve coupled extending support slot formed housing elongated slider lower upper blade portions received respective channels formed housing integrally attached movable contact support blocks ingress contami…	1999-05-11	0.032983084	0.011358021	1.725733629	-0.001530917	0.014913082	0.022413693	0	0.020905482	0	0.010010419	0.031213135	0.010329922	0	0	0	0.051393121	0.128872499	0	0	0	0.061504673	0	0.010504616	0	0.032056224	0	0.019951304	0	0	0	0	0	0.020602817	0	0
174	174	305	TXN	Texas Instruments Incorporated	Texas Instruments Incorporated	000005903032A1	Texas Instruments Incorporated	H01L 23//62	H		19990511	Power device integration for built-in ESD robustness	power device built protection drain extended nmos transistor located tank region silicon controlled rectifier merged drain extended nmos tank region aspect invention anode silicon controlled rectifier connected drain drain extended nmos cathode silicon controlled rectifier connected source drain extended nmos	1999-05-11	0.032983084	0.011358021	1.725733629	-0.001530917	0.014913082	0	0	0	0	0	0	0	0.073483258	0.286806464	0	0	0	0	0.049066562	0	0	0.09275312	0	0	0	0	0	0	0	0	0.024672359	0.067502014	0	0	0
175	175	306	TXN	Texas Instruments Incorporated	Texas Instruments Incorporated	000005903042A1	Texas Instruments Incorporated	H01L 29//00	H		19990511	Self-aligned antifuse with base	method integrating aspect ratio antifuse capacitance interconnect levels involves fabrication antifuse base self aligned either lower interconnect level antifuse dielectric method provides maximum allowable registration tolerance antifuse onto base without incurring increase pitch interconnect antifuse base required minimize capacitance lower upper interconnect levels accomplished providing lower…	1999-05-11	0.032983084	0.011358021	1.725733629	-0.001530917	0.014913082	0.0144258	0	0	0.027575852	0	0	0	0.031603459	0	0	0.245480925	0	0	0	0	0	0	0	0	0	0	0.079611078	0	0	0	0	0	0	0	0
176	176	307	TXN	Texas Instruments Incorporated	Texas Instruments Incorporated	000005903418A1	Texas Instruments Incorporated	H02H 7/0/0	H		19990511	Overcurrent protection apparatus for refrigeration and conditioning compressor systems	motor protection conditioning refrigeration compressors includes first embodiment cluster block seat hermetic motor protector mounting combination terminal fusible link motor protector combination terminal fusible link exposed cooling fluid contained compressor container cluster block mounted lead header container wall second embodiment cluster block mounted three pins header connectors received …	1999-05-11	0.032983084	0.011358021	1.725733629	-0.001530917	0.014913082	0	0	0.072626576	0	0	0.013102133	0.068691552	0	0	0	0	0	0	0	0	0.06066886	0	0	0	0.020723835	0	0.10206636	0	0	0.023689162	0	0	0.012641069	0	0
177	177	308	UIS	Unisys Corporation	Unisys Corporation	000005903439A1	Unisys Corporation	H05K 1/1/4	H		19990511	Mezzanine connector assembly	mezzanine connector assembly includes connectors engageable mating connector assembly motherboard includes circuit card surface connector mounted well mezzanine card surface another connector mounted mounting member attached connection cards order establish relative positions card surfaces distance card surfaces least part distance portions mounting member distance card surfaces independent thick…	1999-05-11	-0.005676458	0.011358021	0.435451378	0.005000187	-0.015622511	0	0.06982556	0	0	0	0.123988159	0	0	0	0	0	0	0.018961404	0	0	0	0.026455875	0	0	0.106938414	0	0	0	0	0	0.018898221	0	0	0	0
178	178	309	XRX	Xerox Corporation	Xerox Corporation	000005903361A1	Xerox Corporation	H04N 1/4/0	H		19990511	Method and system for processing image information using background error diffusion	method system assigns image classification multi level grey scale pixel value multi level grey scale pixel value modified based error generated previously processed pixels image classification multi level grey scale pixel processed based assigned image classification reduce number grey levels multi level grey scale pixel value error generated based processing modified multi level grey scale pixel…	1999-05-11	0.031252034	0.011358021	0.887272533	0.000773118	0.020401257	0	0.047181673	0	0	0	0.014601305	0.084222317	0	0	0	0.034230322	0	0	0	0	0	0	0	0	0	0	0	0	0	0	0	0	0	0	0.089515232
179	179	311	AMAT	Applied Materials, Inc.	Applied Materials, Inc.	000005905302A1	Applied Materials, Inc.	H01L 23//02	H		19990518	Loadlock cassette with wafer support rails	present invention provides wafer cassette generally comprising wafer support plates defining coplanar wafer seats movable stem supporting wafer support plates actuating member connected stem move wafer support plates	1999-05-18	-0.001978479	-0.004616905	2.013077549	0.000289857	0.007025852	0	0	0	0	0	0	0	0	0	0	0.321632028	0	0	0	0	0	0	0	0	0	0	0	0	0	0	0	0	0	0	0
180	180	312	CSCO	Cisco Systems, Inc.	Cisco Technology, Inc.	000005905726A1	Cisco Technology, Inc.	H04L 12/18	H		19990518	Broadband communication system having a virtual circuit space switch	communication system described enables efficient delivery asymmetrical bandwidth signals communication network system includes virtual circuit switch space switch coupled thereto distributing downstream signals backbone network subscribers cost effective manner	1999-05-18	-0.002148889	-0.004616905	1.951908789	0.00334736	0.003515529	0	0	0.04319321	0	0	0	0	0	0	0	0	0.033766679	0.050856289	0	0	0	0	0	0.033765487	0	0	0	0.143801332	0	0	0	0	0	0	0
181	181	313	CSCO	Cisco Systems, Inc.	Cisco Technology, Inc.	000005905781A1	Cisco Technology, Inc.	H04M 11//00	H		19990518	Communication server apparatus and method	communication server disclosed includes plurality xdsl transceiver units plurality line interface modules line interface module plurality inputs coupled twisted pair data line line interface module also plurality outputs associated xdsl transceiver units line interface operable couple requesting twisted pair data line output associated selected xdsl transceiver unit communication server also incl…	1999-05-18	-0.002148889	-0.004616905	1.951908789	0.00334736	0.003515529	0	0	0	0	0.123292141	0	0	0	0	0	0	0	0	0	0.081680164	0	0	0	0	0	0	0	0	0.308706731	0	0	0.019562157	0	0	0
182	182	336	LSI	LSI Logic Corporation	LSI Logic Corporation	000005904551A1	LSI Logic Corporation	H01L 21/265	H		19990518	Process for low energy implantation of semiconductor substrate using channeling to form retrograde wells	process disclosed forming doped regions beneath surface single crystal semiconductor substrate retrograde wells deeper source drain regions implantation energy comprises orienting crystal lattice semiconductor substrate respect axis implantation beam path energized atoms implantation beam maximize number implanted atoms pass atoms crystal lattice results peak concentration implanted atoms crystal…	1999-05-18	0.009685348	-0.004616905	0.24743139	0.001551924	0.009275791	0	0.399374127	0	0.014241219	0.018856924	0	0	0	0.027909402	0	0	0	0	0	0	0	0	0	0.014331882	0	0	0	0	0	0	0	0	0.029319914	0.057077307	0
183	183	340	GE	General Electric Company	General Electric Company	000005905240A1	General Electric Company	H01H 5/0/0	H		19990518	Contact closing solenoid assembly for air circuit breakers	circuit breaker contact closing solenoid assembly within circuit breaker includes upper drive link connecting lower drive link circuit breaker closing prop driver release closing prop driver post charging ratchet retainer post actuation circuit breaker closing solenoid rotates upper lower links allow charging ratchet rotate release charged closing springs drive circuit breaker contacts closed con…	1999-05-18	-0.019002802	-0.004616905	1.566538701	-0.003722891	-0.00804735	0	0	0	0	0.019066475	0.020392155	0	0	0	0.0191037	0	0.037962347	0.276901841	0	0.042033274	0	0	0	0	0	0	0.134684652	0	0	0	0	0	0	0	0
184	184	342	INTC	Intel Corporation	Intel Corporation	000005904486A1	Intel Corporation	H01L 21//66	H		19990518	Method for performing a circuit edit through the back side of an integrated circuit die	method apparatus performing circuit edits back side flip chip packaged integrated circuit embodiment circuit edit achieved exposing first second circuit edit connection targets semiconductor substrate integrated circuit back side next insulating layer deposited first second circuit edit connection targets exposed semiconductor substrate next circuit edit connection targets exposed insulating laye…	1999-05-18	-0.008447597	-0.004616905	1.910819569	0.000404693	-3.02E-05	0	0	0	0	0	0	0	0.164662257	0	0	0	0	0.207118586	0	0	0.052274413	0	0	0	0	0	0	0	0	0	0	0	0	0.0146996	0
185	185	343	INTC	Intel Corporation	Intel Corporation	000005904560A1	Intel Corporation	H01L 21//28	H		19990518	Cleaning step which improves electromigration performance of interlayer connection in integrated circuits	improved cleaning step cleaning interconnects tungsten filed vias contacts tungsten plugs formed substantially coplanar surrounding dielectric surface adhesion barrier layer surface wafers cleaned sequence chemicals finishes solution includes hydrogen peroxide temperature concentrations active agents chosen etching minimized application sonic energy light etching interconnect tungsten cleaning ex…	1999-05-18	-0.008447597	-0.004616905	1.910819569	0.000404693	-3.02E-05	0	0	0.031598009	0.024706395	0	0	0.108446844	0.057358898	0	0	0.026126619	0.020659197	0	0	0	0	0	0	0	0.05710363	0	0	0.021641327	0	0.015842831	0	0	0	0	0
186	186	344	INTC	Intel Corporation	Intel Corporation	000005905391A1	Intel Corporation	H04L 7/0/0	H		19990518	Master-slave delay locked loop for accurate delay or non-periodic signals	present invention involves electrical component interface system system includes clocking circuitry provide clock signal sending component provide periodic strobe signal data signal responsive clocking signal receiving component receives strobe signal data signal receiving component includes delay circuitry delay strobe signal position edges strobe signal respect data cells data signal delay circ…	1999-05-18	-0.008447597	-0.004616905	1.910819569	0.000404693	-3.02E-05	0	0	0	0	0	0	0	0.056400582	0	0.052812278	0	0	0	0	0	0	0	0	0	0	0.020104915	0	0	0.013772104	0	0.039640255	0	0	0.100118645	0
187	187	345	MEI	Methode Electronics, Inc.	Methode Electronics, Inc.	000005904580A1	Methode Electronics, Inc.	H01R 9/0/9	H		19990518	Elastomeric connector having a plurality of fine pitched contacts, a method for connecting components using the same and a method for manufacturing such a connector	elastomeric connector fine pitched contacts provided addition method connecting components using connector method manufacturing connector includes body formed elastomeric material contacts arranged extend body exposed side body contacts bent form contact surface oriented angle respect sides body contacts include radiused section formed elastomeric material grooves formed body connector separating…	1999-05-18	0.137400775	-0.004616905	0.029154541	0.011059449	0.12647593	0.040029433	0.196742594	0	0	0	0	0.044029731	0	0	0	0	0	0	0	0	0	0	0	0	0.017250918	0	0	0	0	0	0	0.018870894	0	0	0
188	188	346	MU	Micron Technology, Inc.	Micron Technology, Inc.	000005904497A1	Micron Technology, Inc.	H01L 21/56	H		19990518	Method and apparatus for semiconductor assembly which includes testing of chips and replacement of bad chips prior to final assembly	semiconductor assembly method forming comprises support printed circuit board least semiconductor surface plate manufactured material ceramic plastic silicon like semiconductor removably attached electrical interconnect wire bond electrically couples surface plate attached leaves exposed terminals burned tested responsive passing test surface plate underfilled example glob material seal electrica…	1999-05-18	0.014913284	-0.004616905	-0.399827	-0.007866261	0.020933581	0.045650069	0.161946386	0	0	0	0	0	0	0	0	0.0496898	0.017172271	0.058802836	0	0	0	0	0	0	0.060437895	0	0	0	0	0	0	0	0	0	0
189	189	347	MU	Micron Technology, Inc.	Micron Technology, Inc.	000005904546A1	Micron Technology, Inc.	H01L 21/301	H		19990518	Method and apparatus for dicing semiconductor wafers	method apparatus dicing semiconductor wafers provided method comprises forming etch mask wafer etching wafer etchant form peripheral groove around etching wafer front side wafer back side wafer partial etches sides etch process performed single wafer using spray head apparatus batches wafers using recirculating tank apparatus	1999-05-18	0.014913284	-0.004616905	-0.399827	-0.007866261	0.020933581	0	0.163066491	0	0.026195468	0	0	0	0	0	0	0.161327004	0.046750791	0	0.022996139	0	0	0	0	0	0	0	0	0.033371862	0	0.023497008	0	0	0	0	0
190	190	348	MU	Micron Technology, Inc.	Micron Technology, Inc.	000005905280A1	Micron Technology, Inc.	H01L 27//108	H		19990518	Capacitor structures, DRAM cell structures, methods of forming capacitors, methods of forming DRAM cells, and integrated circuits incorporating capacitor structures and DRAM cell structures	invention includes construction comprising opening extending insulative layer node location conductive spacer within opening narrowing least portion opening conductive spacer inner outer surfaces storage node layer connecting node location extending along inner outer surfaces conductive spacer storage node layer conductive spacer together forming capacitor storage node dielectric layer cell plate…	1999-05-18	0.014913284	-0.004616905	-0.399827	-0.007866261	0.020933581	0	0	0	0.119038247	0	0	0	0.119191237	0	0	0	0	0	0	0	0.404470533	0	0	0	0	0	0	0	0	0	0	0	0	0	0
191	191	349	MU	Micron Technology, Inc.	Micron Technology, Inc.	000005905305A1	Micron Technology, Inc.	H01L 23/10	H		19990518	Condensed memory matrix	condensed memory matrix fabricated conductively connecting attachment bumps substrate attachment bumps wafer dram chips physically bonding juxtaposed surfaces substrate wafer dielectric curable resin array heat fins bonded inactive surface wafer thermally conductive curable resin	1999-05-18	0.014913284	-0.004616905	-0.399827	-0.007866261	0.020933581	0.035032149	0	0	0.030085526	0	0	0	0	0	0	0.171490178	0.065208822	0	0	0	0.093994528	0	0	0	0	0	0	0	0	0	0	0	0.143156052	0	0
192	192	350	MU	Micron Technology, Inc.	Micron Technology, Inc.	000005905328A1	Micron Technology, Inc.	H01J 29//10	H		19990518	Field emission display device having film containing microlenses	field emission display includes faceplate inner outer surface covered depixellation film containing large number graded refractive index microlenses depixellation film averages spreads light illuminated pixel illumination intensity relatively constant across surface pixel result viewing characteristics field emission display improved	1999-05-18	0.014913284	-0.004616905	-0.399827	-0.007866261	0.020933581	0	0	0	0	0.052973643	0	0	0	0	0	0	0.026647653	0	0	0	0	0.035271771	0	0	0.053480048	0	0	0	0	0	0.026648657	0	0	0	0
193	193	351	MU	Micron Technology, Inc.	Micron Technology, Inc.	000005905401A1	Micron Technology, Inc.	H03K 17//693	H		19990518	Device and method for limiting the extent to which circuits in integrated circuit dice electrically load bond pads and other circuit nodes in the dice	inventive integrated circuit includes bond connected first second input buffers laser fuses operating configuration uses first input buffer second input buffer laser fuse bond second input buffer blown another operating configuration uses second input buffer first input buffer laser fuse bond first input buffer blown result capacitive load bond similar capacitive load similar bond pads connected …	1999-05-18	0.014913284	-0.004616905	-0.399827	-0.007866261	0.020933581	0	0	0	0	0	0	0	0	0	0	0	0	0.032462243	0	0.149532214	0	0	0	0	0	0	0	0	0	0	0	0	0.179296583	0	0
194	194	352	MSFT	Microsoft Corporation	Microsoft Corporation	000005905522A1	Microsoft Corporation	H04N 7/1/4	H		19990518	Resource allocation method for interactive televideo system	present invention includes method delivering programming interactive television televideo system system includes central control node delivers programming multiple subscribers viewers viewer video display television receiver associated interactive controller communication central control node responsive input viewer controlling programming video display reference preferred embodiment method inven…	1999-05-18	-0.005544345	-0.004616905	1.15982983	-0.00493763	0.004748109	0	0	0.040938802	0	0	0	0.017649198	0	0	0.063448958	0	0	0	0.021632515	0.014267301	0	0	0	0	0	0.01444389	0	0.055154052	0	0	0	0.015339724	0	0	0.03090401
195	195	357	TXN	Texas Instruments Incorporated	Texas Instruments Incorporated	000005904288A1	Texas Instruments Incorporated	H01L 21//60	H		19990518	Wire bond clamping method	method bonding wires includes providing least first second pair bonding locations pair bonding locations subject flexure response application force thereagainst clamping force applied least bonding locations subject flexure wire bond formed first bonding locations subject flexure clamping force removed first bonding location subject flexure clamping force applied second bonding locations subject …	1999-05-18	0.035677948	-0.004616905	2.108043274	0.000724896	0.044685688	0	0.056037515	0	0	0	0	0.013959647	0	0	0	0.039854448	0	0	0.085047603	0	0	0	0	0	0	0	0	0.040201008	0	0	0	0	0	0	0
196	196	358	TXN	Texas Instruments Incorporated	Texas Instruments Incorporated	000005904503A1	Texas Instruments Incorporated	H01L 21//48	H		19990518	Method of forming flat inner lead tips on lead frame	invention method deliberately applies exaggerated features photo image used pattern lead frame etching resulting etched leads flat concave shape lead tips used self center wire bond paths eliminating slung wire tendency altogether provided wire path crosses lead within concave shape region	1999-05-18	0.035677948	-0.004616905	2.108043274	0.000724896	0.044685688	0	0	0	0	0.08340057	0	0	0	0	0	0	0.026674243	0	0	0	0	0	0	0	0	0	0	0.042124949	0	0	0	0	0.028109392	0	0
197	197	359	TXN	Texas Instruments Incorporated	Texas Instruments Incorporated	000005904548A1	Texas Instruments Incorporated	H01L 21//46	H		19990518	Trench scribe line for decreased chip spacing	method scribing separating chips semiconductor wafer wherein wafer patterned pattern intersecting grooves etched selected surface semiconductor wafer pattern preferably grid pattern define chip areas surface trenches formed shape pattern selected surface adhered tape light passed tape semiconductor wafer pattern pattern intersecting cuts grooves aligned light passing wafer formed cuts extend surf…	1999-05-18	0.035677948	-0.004616905	2.108043274	0.000724896	0.044685688	0.033365093	0.161231384	0	0	0	0	0	0	0	0	0.102860868	0	0	0	0	0	0	0	0	0.107962348	0	0	0	0.050072059	0	0	0	0	0	0
198	198	360	TXN	Texas Instruments Incorporated	Texas Instruments Incorporated	000005905272A1	Texas Instruments Incorporated	H01L 29//06	H		19990518	Optical receiver	apparatus optical communications includes temperature grown photoconductor coupled least resonant tunneling device exposed input light temperature grown photoconductor absorbs photons decreases resistivity thus resistance photoconductor decrease resistance causes decrease voltage drop across photoconductor causes corresponding increase voltage drop across resonant tunneling device	1999-05-18	0.035677948	-0.004616905	2.108043274	0.000724896	0.044685688	0	0.114359841	0	0	0	0	0	0	0	0	0	0	0	0	0.031715374	0	0	0	0	0	0	0	0	0	0.067275763	0	0	0	0	0
199	199	361	TXN	Texas Instruments Incorporated	Texas Instruments Incorporated	000005905290A1	Texas Instruments Incorporated	H01L 29//76	H		19990518	Single event upset hardened memory cell	stable logic device comprises first second inverters first resistive connection made input first inverter output second inverter second resistive connection made input second inverter output first inverter first said second resistive connections also capacitively coupling device hardened single event upset systems methods also disclosed	1999-05-18	0.035677948	-0.004616905	2.108043274	0.000724896	0.044685688	0	0	0	0	0	0	0	0	0	0.023003699	0	0	0	0	0.25504604	0	0	0	0	0	0	0	0.117947087	0.022879645	0	0	0	0	0	0
200	200	362	TXN	Texas Instruments Incorporated	Texas Instruments Incorporated	000005905545A1	Texas Instruments Incorporated	H04N 9/1/2;5/74	H		19990518	Full-color projection display system using two light modulators	full color projection system disclosed herein projection system includes means generating first light beam also means generating second light beam means include either separate light sources single light source means dividing light source first second light beams examples means dividing include either dichroic color wheel color splitting prism color splitting prism used prisms separated distance …	1999-05-18	0.035677948	-0.004616905	2.108043274	0.000724896	0.044685688	0.045611646	0	0	0.012521332	0	0	0	0	0	0	0	0	0	0	0	0	0	0	0	0	0.054882243	0	0.043693367	0	0	0	0	0.07561145	0	0
201	201	363	AMAT	Applied Materials, Inc.	Applied Materials, Inc.	000005907221A1	Applied Materials, Inc.	H01J 7/24	H		19990525	Inductively coupled plasma reactor with an inductive coil antenna having independent loops	inductively coupled plasma reactor processing substrate inductively coupled coil antenna including plural inductive antenna loops electrically separated another independently connected separately controllable plasma source power supplies power level independent antenna loop separately programmed instantly changeable provide perfectly uniform plasma density distribution across entire substrate sur…	1999-05-25	-0.016806975	-0.017174926	2.477961189	0.00191855	0.023833276	0	0	0	0	0	0	0.015353402	0	0	0	0	0	0	0	0	0	0	0	0	0	0	0	0	0	0.028523851	0	0	0	0	0
202	202	364	CRUS	Cirrus Logic, Inc.	Cirrus Logic, Inc.	000005907263A1	Cirrus Logic, Inc.	H03L 7/099	H		19990525	Bias current calibration of voltage controlled oscillator	voltage controlled oscillator bias current calibration includes voltage controlled oscillator tuning current source coupled oscillator parallel bias current source providing tuning current oscillator selected control voltage provided oscillator setting oscillator output frequency control circuitry allows adjusting tuning current source optimize bias current	1999-05-25	-0.008298803	-0.017174926	0.461362028	0.002107738	-0.002482682	0	0	0	0	0	0	0	0	0.049443729	0	0	0	0	0	0.084546894	0	0	0	0	0	0	0	0	0	0	0	0	0	0.025758427	0
203	203	369	LSI	LSI Logic Corporation	LSI Logic Corporation	000005907189A1	LSI Logic Corporation	H01L 23/10	H		19990525	Conformal diamond coating for thermal improvement of electronic packages	aspect invention relates method providing semiconductor package thermally conductive coating semiconductor package including package substrate plurality electrically conductive traces formed thereon upper surface lower surface lower surface plurality contacts providing electrical connection conductive traces formed package substrate plurality conductive traces formed printed circuit board semicon…	1999-05-25	-0.00743463	-0.017174926	0.13100234	-0.000457921	-0.004726754	0	0	0	0	0	0	0	0	0	0	0	0	0.040772665	0	0	0.087808035	0	0	0	0.097401142	0	0.065067194	0	0	0	0	0	0	0	0
204	204	373	FOE	Ferro Corporation	Ferro Corporation	000005906527A1	Ferro Corporation	H01J 9/24	H		19990525	Method of making plasma display panels	present invention provides unique method making barrier structure plasma display panel instead employing traditional screen printing method making barrier ribs present invention employs section temperature cofired ceramic dielectric unique method includes steps providing fusible dielectric composition organic binder applying composition glass sheet applying photoresist composition placing mask co…	1999-05-25	-0.002107135	-0.017174926	0.611796689	0.004811164	0.003589264	0	0.033313405	0	0.04171285	0	0	0.012775193	0.045051865	0	0	0	0	0	0	0	0.02854104	0.024288999	0	0	0.074521407	0	0	0	0	0	0	0.070478529	0.012458889	0	0
205	205	374	GE	General Electric Company	General Electric Company	000005906271A1	General Electric Company	H01H 5/00	H		19990525	Means of remote charge indication for high ampere-rated circuit breakers	remote indication charge state condition circuit breaker closing springs provided remote indicating unit indicating unit interfaces circuit breaker closing assembly actuate electric switch response position closing assembly actuation switch turns remote signal device closing spring completely charged	1999-05-25	-0.010929427	-0.017174926	1.190126487	-0.001469616	0.010980524	0	0	0	0	0	0.054275881	0	0	0	0	0	0	0.13220264	0	0	0.026799666	0	0.02842596	0	0	0	0.02683194	0	0.026714457	0	0	0	0	0	0
206	206	375	GE	General Electric Company	General Electric Company	000005907595A1	General Electric Company	H01J 35/06	H		19990525	Emitter-cup cathode for high-emission x-ray tube	tube least approximately planar electron emitter emitter cathode configured provide electron beam substantially greater perveance beam compression ratio otherwise obtainable conventional cathode designs optimized line focus planar anode tube slot emitter situated adjacent face region planar angled properly form initial electron beam recess allow initial electron beam accelerated without significa…	1999-05-25	-0.010929427	-0.017174926	1.190126487	-0.001469616	0.010980524	0	0.022381861	0.018115349	0	0.018363215	0.059966568	0	0	0	0	0.017626712	0	0	0	0	0.02728405	0.020631457	0	0.089641266	0	0	0	0	0	0	0	0	0	0	0
207	207	376	INTC	Intel Corporation	Intel Corporation	000005907464A1	Intel Corporation	H02H 3/00	H		19990525	MOSFET-based power supply clamps for electrostatic discharge protection of integrated circuits	electrostatic discharge protection circuits adapted voltage cmos processes least pfet primary charge conduction path timer circuits configured enable primary conduction path events disable primary conduction path steady state conditions aspect present invention bias circuits maintaining steady state gate voltages dielectric breakdown level included still aspect present invention bridge circuit co…	1999-05-25	-0.056304606	-0.017174926	2.071929933	-0.001862783	-0.018856579	0	0	0	0.015420743	0	0	0.022930613	0	0	0.047876611	0	0	0.107365891	0	0	0	0	0	0.01533758	0	0	0	0	0	0	0	0.051826723	0.045769434	0	0
208	208	377	INTC	Intel Corporation	Intel Corporation	000005907619A1	Intel Corporation	H04L 9/00	H		19990525	Secure compressed imaging	secure method apparatus compressing digitally signing compressed video data apparatus compresses video data permits signing compressed video image portion video image successfully transmitted digital signature corresponding portion still verified optimization scheme allows verification portions successful digital transmission using digital signature also disclosed	1999-05-25	-0.056304606	-0.017174926	2.071929933	-0.001862783	-0.018856579	0	0	0.114738978	0	0	0	0.033215165	0	0.023773894	0.027442522	0	0.023540219	0	0	0	0	0.070113041	0.038322274	0	0	0.075909175	0	0	0	0	0	0	0	0	0
209	209	378	LFUS	Littelfuse, Inc.	Littelfuse, Inc.	000005907272A1	Littelfuse, Inc.	H01C 7/10	H		19990525	Surface mountable electrical device comprising a PTC element and a fusible link	circuit protection device element series fusible element device includes element first second electrodes electrical contact element insulating layer disposed first second electrodes portions insulating layer removed form first second contact points first conductive layer electrical contact first electrode wraps around element portion first conductive layer forms fusible element second conductive …	1999-05-25	-0.006191561	-0.017174926	-0.408714241	-0.002953955	-0.010257243	0	0	0	0.085576922	0	0	0.011323475	0.070687525	0	0.10361252	0	0.014834694	0.013264394	0	0	0.138277978	0	0	0	0	0.01337759	0	0	0	0	0	0	0.012239745	0	0.012295292
210	210	379	LMT	Lockheed Martin Corporation	Lockheed Martin Corporation	000005907264A1	Lockheed Martin Corporation	H03C 5/00	H		19990525	Power recycling for modulating array transmitters	modulating array transmitter employs power recycling method power recovery circuit modulating array transmitter uses plurality multiphase power stages generate multi point constellation outputs plurality multiphase power stages combined output power combiner output power combiner uses terminating resistors difference power port using present invention power normally dissipated terminating resisto…	1999-05-25	-0.007604531	-0.017174926	-0.101579476	-0.000873665	-0.008475486	0	0	0	0	0.04999198	0	0.019524435	0	0	0.012396093	0.026109532	0	0.018695336	0.012354223	0.112704448	0	0	0	0	0	0.101550005	0	0	0.013630636	0	0	0.012746109	0	0	0.016163418
211	211	380	MXIM	Maxim Integrated Products, Inc.	Maxim Integrated Products, Inc.	000005907262A1	Maxim Integrated Products, Inc.	H03F 3/26	H		19990525	Folded-cascode amplifier stage	amplifier circuit offers high bandwidth operation high slew rate disclosed amplifier circuit also input voltage swing negative rail particularly suitable voltage applications single power source embodiment amplifier circuit amplifies difference voltage first second input voltages produce output voltage includes analog voltage current converter receiving first second input voltages producing compl…	1999-05-25	-0.086376427	-0.017174926	2.349224355	-0.006327427	-0.039701245	0	0.01186308	0	0	0	0	0	0	0.046204101	0	0	0	0.058237907	0	0.303842872	0	0	0	0	0	0.023225216	0	0	0	0	0	0	0	0	0.010292787
212	212	381	MU	Micron Technology, Inc.	Micron Technology, Inc.	000005907166A1	Micron Technology, Inc.	H01L 31/0328	H		19990525	Single deposition layer metal dynamic random access memory	megabit greater density single deposition layer metal dynamic random access dram part described allows fits within industry standard wide small outline wing package tsop thin small outline package little speed loss previous double metal deposition layered megabit dram designs accomplished using architecture allows single metal layer signal path together novel lead frame remove substantial portion…	1999-05-25	-0.047754431	-0.017174926	1.278597969	-0.001053182	-0.024741423	0	0	0.029197572	0	0	0	0	0.060907032	0	0	0	0	0	0	0	0	0.042815857	0	0	0	0.073061526	0.014232071	0	0	0	0	0	0.01581862	0	0.015206208
213	213	382	MU	Micron Technology, Inc.	Micron Technology, Inc.	000005907170A1	Micron Technology, Inc.	H01L 27/108	H		19990525	Circuit and method for an open bit line memory cell with a vertical transistor and trench plate trench capacitor	memory cell memory cell includes access transistor access transistor formed pillar single crystal semiconductor material transistor first second source drain regions body region vertically aligned memory cell also includes body contact coupled body region gate transistor disposed side pillar opposite body contact trench capacitor also included trench capacitor includes first plate formed integral…	1999-05-25	-0.047754431	-0.017174926	1.278597969	-0.001053182	-0.024741423	0.045787502	0.114779018	0	0	0	0	0	0.032107294	0.149792016	0	0	0	0	0	0	0.044874564	0	0	0	0	0	0	0	0	0	0	0	0	0	0
214	214	383	MU	Micron Technology, Inc.	Micron Technology, Inc.	000005907176A1	Micron Technology, Inc.	H01L 27/11	H		19990525	Integrated circuits and SRAM memory cells	invention encompasses integrated circuits sram cells aspect invention includes integrated circuit comprising electrically insulative pillar extending substantially vertically outward underlying layer pillar opposing substantially vertical side surfaces pillar taller wide resistor comprising layer material extends along pillar vertical surfaces pillar first node electrical connection resistor side…	1999-05-25	-0.047754431	-0.017174926	1.278597969	-0.001053182	-0.024741423	0	0	0	0	0	0	0	0.039094511	0	0	0	0	0.068540871	0	0	0.220671639	0	0	0	0	0	0	0	0	0	0	0	0	0	0
215	215	384	MU	Micron Technology, Inc.	Micron Technology, Inc.	000005907769A1	Micron Technology, Inc.	H01L 21/60	H		19990525	Leads under chip in conventional IC package	process manufacturing semiconductor device assembly including semiconductor device plurality bond pads active surface thereof lead frame portion plurality lead fingers lead frame located semiconductor device substantially horizontal plane another portion plurality lead fingers lead frame located substantially horizontal plane active surface semiconductor device plurality lead finger lead frame en…	1999-05-25	-0.047754431	-0.017174926	1.278597969	-0.001053182	-0.024741423	0	0	0.048458833	0	0	0	0	0	0	0	0	0	0	0	0	0	0	0	0	0	0	0	0	0	0	0	0	0	0	0
216	216	385	MSFT	Microsoft Corporation	Microsoft Corporation	000005907323A1	Microsoft Corporation	H09N 5/445	H		19990525	Interactive program summary panel	present invention includes method displaying viewer summary information relating programming available interactive television televideo system preferred embodiment method includes obtaining user selection indication corresponding scheduled program selected viewer programming guide based user selection indication interactive television system accesses summary information relating specifically prog…	1999-05-25	-0.013029468	-0.017174926	0.733024362	-0.00364118	0.003201351	0	0	0	0	0	0	0	0	0	0	0	0	0.181275651	0.015112203	0	0	0.033738781	0	0	0	0	0	0.062911399	0	0	0	0	0	0	0
217	217	386	QCOM	QUALCOMM Incorporated	QUALCOMM Incorporated	000005907167A1	QUALCOMM Incorporated	H01L 27/10	H		19990525	Method and apparatus for providing ROM in an integrated circuit having update through single substance layer modification capability	circuit modified alteration substance layers described circuit includes cells provide data used construct fixed binary number cell includes circuits placed either first second state modification single substance layer different circuit generates signal logic state depends whether number circuits first state even design revision occurs state circuits circuits modified update fixed binary number us…	1999-05-25	-0.012885588	-0.017174926	2.85197418	0.005229564	0.030867295	0	0	0	0	0	0	0	0.055714097	0	0	0	0	0.153226674	0	0	0	0.040904105	0.115641117	0	0	0	0	0	0	0	0	0	0	0.035245724	0
218	218	387	QCOM	QUALCOMM Incorporated	QUALCOMM Incorporated	000005907813A1	QUALCOMM Incorporated	H04B 7/212	H		19990525	Signal acquisition in a wireless communication system by transmitting repeated access probes from a terminal to a hub	novel improved method apparatus signal acquisition wireless telecommunication system large transmission delay uncertainty described terminal first acquires forward link signal extracts timing information forward link signal using timing information terminal estimates time next search window takes place access slot time pseudorandom code state necessary transmit access probe arrive search window a…	1999-05-25	-0.012885588	-0.017174926	2.85197418	0.005229564	0.030867295	0.015820937	0	0	0	0.01038448	0.083560981	0.043121275	0	0	0.010443145	0	0	0	0	0	0	0	0.128723249	0	0	0.022929899	0	0	0	0	0	0	0	0.044569019	0.08393155
219	219	390	TXN	Texas Instruments Incorporated	Texas Instruments Incorporated	000005907171A1	Texas Instruments Incorporated	H01L 29/788	H		19990525	Method of making floating-gate memory-cell array with digital logic transistors	nonvolatile memory array encased well well encased deep well wells separating memory array integrated circuit substrate circuitry integrated circuit time deep well formed nonvolatile memory array deep wells formed high voltage channel transistors logic circuitry time well formed nonvolatile memory array wells formed voltage channel transistors memory array contains nonvolatile cells type used ult…	1999-05-25	-0.026606762	-0.017174926	2.410657972	0.005228832	0.009567279	0.120383747	0.181479245	0	0.013780415	0	0	0	0	0.11987485	0	0	0.011438844	0.045254674	0	0	0	0	0	0.033473857	0	0	0	0	0	0	0	0.083516642	0.011221696	0	0.039846584
220	220	391	TXN	Texas Instruments Incorporated	Texas Instruments Incorporated	000005907258A1	Texas Instruments Incorporated	H04B 1/10	H		19990525	Fully integrated two axis shock detector	present invention discloses fully integrated precision shock sense circuit high order filters implemented integrated circuit technology filters integrated improved chip bias generator provide stable trimmable programmable frequency responses minimum number external capacitors invention provides dual full wave rectifiers axis axis shock sensing accurate reliable shock detection achieved input sign…	1999-05-25	-0.026606762	-0.017174926	2.410657972	0.005228832	0.009567279	0	0	0	0	0	0.027573975	0	0	0	0	0	0	0.066738501	0	0.045294974	0	0	0	0	0	0	0	0	0	0	0.013324268	0.026573924	0	0	0
221	221	392	TXN	Texas Instruments Incorporated	Texas Instruments Incorporated	000005907462A1	Texas Instruments Incorporated	H02H 9/00	H		19990525	Gate coupled SCR for ESD protection circuits	protection device comprising gate coupled silicon controlled rectifier comprises anode formed well connected cathode connected ground gate coupled nmos transistor gate connected resistive element ground region forms cathode source nmos transistor well forms drain stress voltage coupled gate electrode causing nmos transistor conduct turn triggers dissipates stress current coupled voltage gate elec…	1999-05-25	-0.026606762	-0.017174926	2.410657972	0.005228832	0.009567279	0	0.140047401	0	0.065053903	0	0	0	0	0.241403684	0.035841174	0	0	0	0	0.02540347	0	0	0	0	0	0	0	0	0	0	0	0	0	0	0.018125961
222	222	393	TXN	Texas Instruments Incorporated	Texas Instruments Incorporated	000005907774A1	Texas Instruments Incorporated	H01L 21/8242	H		19990525	Corrugated post capacitor and method of fabricating using selective silicon deposition	dynamic random access memory cell increased capacitance method fabricating cell including forming corrugated post capacitor provided method includes depositing first film first etched selectivity depositing first film second film second etched selectivity steps depositing first film second film repeated least form plurality first film layers alternated plurality second film layers void etched plu…	1999-05-25	-0.026606762	-0.017174926	2.410657972	0.005228832	0.009567279	0	0	0	0.082776845	0	0	0	0.283121616	0	0	0	0	0	0	0	0.012671998	0.010964591	0	0.018820707	0	0	0	0	0	0	0	0	0	0	0
223	223	394	TXN	Texas Instruments Incorporated	Texas Instruments Incorporated	000005907815A1	Texas Instruments Incorporated	H04Q 7/32	H		19990525	Portable computer stored removable mobile telephone	present invention provides solution dual problems mobility portability associated using portable telephone combination portable computer portable telephone constructed within cavity portable computer fully inserted computer portable telephone physically connected portable computer latching mechanism communicates portable computer means computer portable telephone interface electrically connects p…	1999-05-25	-0.026606762	-0.017174926	2.410657972	0.005228832	0.009567279	0	0	0	0	0	0	0	0	0	0	0	0	0	0	0	0	0	0.040644918	0	0.010975414	0.033818532	0	0.228729784	0.013563413	0	0.012888675	0	0.017826784	0	0
224	224	395	XRX	Xerox Corporation	Xerox Corporation	000005907155A1	Xerox Corporation	H01T 14/24	H		19990525	Constant DC offset coronode voltage tracking circuit	apparatus maintaining substantially consistent current voltage relationship corona charging device electrode energized voltage biased first offset voltage modified second voltage control surface energized third voltage also varied second voltage apparatus includes system monitoring portion voltage superimposing first voltage monitored voltage generate control voltage component component superimpo…	1999-05-25	-0.065191707	-0.017174926	2.078397427	0.001974204	-0.031469589	0	0	0	0.026078369	0	0	0	0	0	0	0	0	0.013035783	0	0	0	0.036742464	0.027158838	0	0.013967591	0	0	0	0	0	0	0	0	0	0
225	225	396	XRX	Xerox Corporation	Xerox Corporation	000005907160A1	Xerox Corporation	H01L 33/00	H		19990525	Thin film organic light emitting diode with edge emitter waveguide	thin film organic light emitting diode edge emitter waveguide comprises sequence substrate waveguide anode hole transport layer electroluminescent layer cathode voltage applied anode cathode causes electroluminescent layer emit light hole transport layer anode waveguide light internally reflected within waveguide propagates length waveguide emitted edge waveguide emission edge waveguide sloped co…	1999-05-25	-0.065191707	-0.017174926	2.078397427	0.001974204	-0.031469589	0	0	0	0	0	0	0	0.145638704	0	0	0	0	0	0	0	0	0	0.018261807	0	0.023818757	0	0	0	0	0	0	0	0	0	0
226	226	397	XLNX	Xilinx, Inc.	Xilinx, Inc.	000005907248A1	Xilinx, Inc.	H03K 7/38	H		19990525	FPGA interconnect structure with high-speed high fanout capability	invention provides fpga interconnect structure preferably included array identical tiles combination single length lines connecting adjacent tiles intermediate length lines connecting tiles several tiles away creates interconnect hierarchy allows logic block connected logic block also allows fast paths adjacent tiles tiles distance away longer interconnect lines included third level hierarchy per…	1999-05-25	-0.13660849	-0.017174926	2.528731848	-0.001698984	-0.091478723	0.011690338	0	0.026546925	0	0.137775585	0	0	0	0	0	0.027750885	0	0	0	0	0	0	0	0	0	0	0	0	0	0	0	0	0	0	0
227	227	399	AMKR	Amkor Technology, Inc.	Amkor Technology, Inc.	000005908317A1	Amkor Technology, Inc.	H01L 21/283	H		19990601	Method of forming chip bumps of bump chip scale semiconductor package	method forming chip bumps bump chip scale semiconductor package package chip bump disclosed bump chip scale semiconductor package produced method chip bumps directly formed chip pads semiconductor chip chip bumps used signal input output terminals package used surface mounting joints chip mounted mother board	1999-06-01	-0.006779687	-0.005839511	1.240055023	-0.000991627	0.001453256	0	0.099174507	0	0	0	0	0	0	0	0.022626879	0.182603747	0	0.023194259	0	0.045506999	0	0	0	0	0	0	0	0	0	0	0	0	0	0	0
228	228	400	AMAT	Applied Materials, Inc.	Applied Materials, Inc.	000005909355A1	Applied Materials, Inc.	H02N 13/00	H		19990601	Ceramic electrostatic chuck and method of fabricating same	multi layered ceramic electrostatic chuck retaining substrate process chamber provided chuck comprises first layer surface second layer disposed surface first layer third layer disposed second layer second layer alters resistivity third layer fabrication process chuck resistivity chuck reduced value facilitates establishment johnsen rahbek effect promotes wafer processing room temperature	1999-06-01	-0.017192347	-0.005839511	1.534117309	0.002660861	-0.010894713	0	0	0	0	0	0	0.038827363	0.170830533	0.0204977	0	0.020758908	0	0	0	0	0	0	0	0.10134843	0.057331905	0	0	0	0	0	0	0	0	0	0.020352777
229	229	401	CRUS	Cirrus Logic, Inc.	Cirrus Logic, Inc.	000005909150A1	Cirrus Logic, Inc.	H03B 5/04	H		19990601	System and method for improving the regulation of a supply voltage for a controllable oscillator using feed forward control techniques	system method regulating voltage input node varying current demand circuit provided input node power supply node varying current demand circuit controllable oscillator addition frequency synthesizer formed phase locked loop includes controllable oscillator voltage control circuit voltage control circuit receive input control signal varies current demand controllable oscillator varies response inp…	1999-06-01	-0.016807118	-0.005839511	-0.112629866	0.001894808	-0.01935963	0	0.020997364	0	0	0	0	0	0	0	0	0	0	0.074658893	0	0.062080909	0	0	0	0	0	0	0	0.027969278	0	0	0	0	0.010857381	0	0
230	230	412	LSI	LSI Logic Corporation	LSI Logic Corporation	000005908325A1	LSI Logic Corporation	H01R 9/09	H		19990601	Support for direct connect disk drives	present invention includes apparatus supporting device computer comprising base preferably juxtaposed connector ledge extending base section base preferably defines channel apparatus connector channel defined arms included base least support strut extends base ledge disk drive supported apparatus disk drive seated ledge provide support attenuate vibrations caused rotating disk preferably apparatu…	1999-06-01	0.002503399	-0.005839511	0.230515936	0.001425335	0.002424164	0	0	0	0	0	0.01727533	0	0	0.048723925	0	0.063031815	0	0.112318508	0	0	0	0	0	0.016335307	0	0	0	0	0	0	0	0.016424607	0.019566428	0	0
231	231	413	LSI	LSI Logic Corporation	LSI Logic Corporation	000005909056A1	LSI Logic Corporation	H01L 23/02	H		19990601	High performance heat spreader for flip chip packages	according aspect invention semiconductor package provided including package substrate upper surface lower surface wherein electrical contacts lower surface substrate coupled corresponding electrical contacts printed circuit board plurality solder balls semiconductor active surface active surface wherein active surface electrically coupled upper surface package substrate plurality solder bumps int…	1999-06-01	0.002503399	-0.005839511	0.230515936	0.001425335	0.002424164	0	0	0	0	0	0.01291999	0	0	0	0	0.013036862	0.012822001	0.063821241	0	0	0	0	0.013297707	0	0.099369295	0	0.053391337	0	0	0	0	0	0.01266358	0	0
232	232	414	LSI	LSI Logic Corporation	LSI Logic Corporation	000005909057A1	LSI Logic Corporation	H01L 23/02	H		19990601	Integrated heat spreader/stiffener with apertures for semiconductor package	provided single piece integrated heat spreader stiffener bonded substrate semiconductor package following electrical bonding substrate packaging method using integrated heat spreader stiffener semiconductor package incorporating integrated heat spreader stiffener preferred embodiment integrated heat spreader stiffener piece high modulus high thermal conductivity material shaped attach surface pac…	1999-06-01	0.002503399	-0.005839511	0.230515936	0.001425335	0.002424164	0	0.048762243	0	0	0	0	0	0	0	0	0	0.020843804	0.080837078	0	0	0	0	0	0	0.143580273	0	0	0	0	0	0	0	0	0	0
233	233	416	RMBS	Rambus, Inc.	Rambus, Inc.	000005908333A1	Rambus, Inc.	H01R 9/09	H		19990601	Connector with integral transmission line bus	socket includes first conductor contact regions second conductor arranged substantially parallel first conductor contact regions first second conductors spaced relative another provide predetermined electrical impedance arranged carry electrical signals transmission lines dielectric spacer disposed first second conductors provide spacing contact regions first second conductors provide compliant c…	1999-06-01	-0.145119008	-0.005839511	1.095195602	0.006801114	-0.145524715	0	0	0	0.027690062	0.01319372	0	0	0	0	0.025804024	0	0	0.044354353	0	0	0	0	0.013098911	0	0	0	0	0	0	0	0	0	0	0	0
234	234	418	GE	General Electric Company	General Electric Company	000005909004A1	General Electric Company	H01L 35/34	H		19990601	Thermocouple array and method of fabrication	thermocouple array includes dielectric layer openings therethrough first patterned conductive layer facing surface dielectric layer second patterned conductive layer facing another surface dielectric layer portions second patterned conductive layer extend openings couple respective portions first patterned conductive layer second patterned conductive layer different thermal first patterned conduc…	1999-06-01	0.008567471	-0.005839511	1.030357578	0.000238995	0.01434526	0	0	0	0.068173133	0	0	0	0.367324412	0	0	0	0	0	0	0	0.219357088	0	0	0	0.032234497	0	0	0	0	0	0	0	0	0	0
235	235	419	GE	General Electric Company	General Electric Company	000005909082A1	General Electric Company	H01J 17/20	H		19990601	Starting aid for high intensity discharge lamps	high intensity discharge lamp comprises elongated main tube containing fill first second leads connected first second electrodes within tube defined tube electrodes fist second leads adapted connected first second power leads ballast circuit starting included main tube comprises path generally parallel main tube along conductive starting main tube electron barrier disposed path main tube preventi…	1999-06-01	0.008567471	-0.005839511	1.030357578	0.000238995	0.01434526	0	0	0	0.025525212	0	0.098907575	0.040080305	0	0	0	0	0.011542764	0.01282753	0	0	0.015314235	0	0	0.01081525	0.011342806	0	0	0	0	0	0	0	0.034863532	0	0
236	236	420	INTC	Intel Corporation	Intel Corporation	000005908313A1	Intel Corporation	H01L 21/336	H		19990601	Method of forming a transistor	novel transistor minimal junction capacitance method fabrication according present invention gate dielectric layer formed first surface semiconductor substrate gate electrode formed gate dielectric layer next pair recesses formed semiconductor substrate opposite sides gate electrode dielectric layer formed surface recesses semiconductor material deposited recesses form pair source drain regions	1999-06-01	-0.064461228	-0.005839511	1.451363064	-0.006790486	-0.049195491	0	0.243131205	0	0.155898795	0.030896123	0	0	0.100751609	0.149917394	0	0	0	0	0	0	0.081235804	0	0	0	0.030976547	0	0	0	0	0	0	0	0	0	0
237	237	421	INTC	Intel Corporation	Intel Corporation	000005909635A1	Intel Corporation	H01L 21/441	H		19990601	Cladding of an interconnect for improved electromigration performance	according embodiment method encapsulating conductive structure first layer second layer third layer cladding layer improved electromigration performance described method comprises following steps forming fourth layer conductive structure reacting least portion first layer third layer fourth layer portion second layer form cladding layer encapsulates unreacted portion second layer embodiment prese…	1999-06-01	-0.064461228	-0.005839511	1.451363064	-0.006790486	-0.049195491	0.022574097	0	0	0	0	0	0.032092441	0.377400845	0	0	0	0	0	0	0	0.042923968	0	0	0	0.010672241	0	0	0	0	0.102911316	0	0	0	0	0
238	238	422	LRCX	Lam Research Corporation	Lam Research Corporation	000005908320A1	Lam Research Corporation	H01L 21/3065	H		19990601	High selectivity BPSG:TiSi.sub.2 contact etch process	method etching selected portion borophosphosilicate glass bpsg layer silicon wafer layer stack titanium silicide tisi layer plasma processing chamber disclosed method includes step etching bpsg layer using etchant source includes additional process parameters disclosed obtaining high bpsg tisi selectivity etch commercially advantageous bpsg etch rates	1999-06-01	0.017857931	-0.005839511	1.149601036	-0.003481435	0.028052475	0	0	0	0.054463003	0	0	0.030681998	0.165243208	0.017364051	0	0.023462718	0	0	0.022514045	0	0	0.022993103	0	0	0	0	0	0	0	0	0	0	0	0	0
239	239	423	MCHP	Microchip Technology Incorporated	Microchip Technology Incorporated	000005909050A1	Microchip Technology Incorporated	H01F 27/06	H		19990601	Combination inductive coil and integrated circuit semiconductor chip in a single lead frame package and method therefor	combination inductive coil integrated circuit semiconductor chip provided single lead frame package lead frame preferably made copper alloy flat configuration chip electrically connected portions inductive coil thus permitting inductive coil function antenna chip	1999-06-01	-0.034786022	-0.005839511	0.84786988	0.010361998	-0.040196874	0	0	0	0	0	0	0	0	0	0	0	0.03006156	0.059424762	0	0	0	0	0	0	0	0	0	0	0	0	0	0	0	0	0
240	240	424	MU	Micron Technology, Inc.	Micron Technology, Inc.	000005907902A1	Micron Technology, Inc.	H05K 3/30	H		19990601	Belt-feed trim and form method	method provided increases efficiency material handling apparatus used trim form electrical leads solid state electrical devices method uses plurality rotatable pulleys endless belt capable retaining devices processed disposed around pulleys rotation pulleys cause said belt travel around said pulleys plurality paired tooling members said paired tooling members first second tooling members disposed…	1999-06-01	-0.040409538	-0.005839511	0.832138998	0.000101515	-0.035651768	0	0	0.02889606	0	0	0	0.019396247	0	0	0	0	0	0	0	0	0.010233028	0.010615836	0.015868813	0	0	0	0.036250804	0.04987637	0.065764286	0	0	0	0	0	0
241	241	425	MU	Micron Technology, Inc.	Micron Technology, Inc.	000005908813A1	Micron Technology, Inc.	H01L 39/24	H		19990601	Method making integrated circuit metallization with superconductor BEOL wiring	present invention discloses integrated circuit wired high temperature superconductive material superconductive temperatures degree methods making integrated circuit front manufactured semiconductor structure patterned preferred precursor metal metal oxide complementary compound superposed reacted form wiring lines superconductor ceramics complete integrated circuits within front manufactured semi…	1999-06-01	-0.040409538	-0.005839511	0.832138998	0.000101515	-0.035651768	0	0.126664773	0	0	0.028720545	0.03451715	0	0	0.048238363	0	0	0.04676716	0.076149739	0	0	0.037843104	0	0.032034293	0	0	0	0	0	0	0.041482031	0	0	0	0.010771544	0
242	242	426	MU	Micron Technology, Inc.	Micron Technology, Inc.	000005909617A1	Micron Technology, Inc.	H01L 21/8242	H		19990601	Method of manufacturing self-aligned resistor and local interconnect	method provided combining process steps forming resistor interconnect process layer thus eliminating need least mask steps oxide layer formed region polysilicon layer resistor formed oxide protects resistor processing conductive layer deposited least exposed portion polysilicon layer first preferred embodiment refractory metal forms conductive layer refractory metal sintered heated form silicide …	1999-06-01	-0.040409538	-0.005839511	0.832138998	0.000101515	-0.035651768	0	0.091304764	0	0	0	0	0	0.208902702	0	0	0.012783864	0	0	0	0	0.090582259	0	0	0	0	0	0.01187891	0	0	0.013510066	0	0	0	0	0
243	243	427	MU	Micron Technology, Inc.	Micron Technology, Inc.	000005909618A1	Micron Technology, Inc.	H01L 21/8242	H		19990601	Method of making memory cell with vertical transistor and buried word and body lines	integrated circuit fabrication method includes vertical transistor memory cell dynamic random access memory dram integrated circuit vertically oriented access transistors formed semiconductor pillars buried lines buried gates body contacts provided access transistor opposing sides pillars buried word lines extend first alternating trenches orthogonal lines buried word lines interconnect ones gate…	1999-06-01	-0.040409538	-0.005839511	0.832138998	0.000101515	-0.035651768	0.042803325	0.170705423	0	0.022040892	0.111388914	0	0	0	0.059032999	0	0.019942226	0	0.042453896	0.010442575	0	0	0.010452797	0	0	0	0.021508316	0	0	0	0.010748236	0	0.010264125	0	0	0
244	244	428	MU	Micron Technology, Inc.	Micron Technology, Inc.	000005909631A1	Micron Technology, Inc.	H01L 21/28	H		19990601	Method of making ohmic contact between a thin film polysilicon layer and a subsequently provided conductive layer and integrated circuitry	method making ohmic contact thin film polysilicon layer first conductivity type subsequently provided conductive layer includes providing semiconductor substrate outer region providing first insulating layer outwardly outer region etching first contact opening first diameter first insulating layer substrate outer region providing conductivity enhancing dopant impurity first conductivity type subs…	1999-06-01	-0.040409538	-0.005839511	0.832138998	0.000101515	-0.035651768	0	0.074516095	0	0	0	0	0	0.112968557	0	0	0	0	0	0	0	0.323269576	0	0	0	0	0	0	0	0	0	0	0	0	0	0
245	245	429	TXN	Texas Instruments Incorporated	Texas Instruments Incorporated	000005909043A1	Texas Instruments Incorporated	H10L 27/108	H		19990601	Sacrificial oxygen sources to prevent reduction of oxygen containing materials	vlsi fabrication steps cause degradation useful properties many high dielectric constant materials likely used future high density integrated circuit devices presence hydrogen example readily reduce remove oxygen oxygen containing dielectric materials general exists critical oxygen activity value oxygen containing dielectric material become conductive otherwise unacceptable reduction oxygen conta…	1999-06-01	-0.025464418	-0.005839511	2.082046919	0.005139466	-0.018445747	0	0	0.016628673	0.305602193	0	0	0.026113538	0	0.041944686	0	0	0	0.026394164	0	0	0	0	0	0	0	0	0	0	0	0.065097764	0	0	0	0	0.033123355
246	246	430	TXN	Texas Instruments Incorporated	Texas Instruments Incorporated	000005909135A1	Texas Instruments Incorporated	H03K 5/08	H		19990601	High-side MOSFET gate protection shunt circuit	high side mosfet gate protection shunt circuit provided protecting output driving transistor output driving transistor operable drive load output node sense resistor disposed supply voltage terminal output node gate transistor driven current limited driver order prevent voltage across gate oxide transistor exceeding predetermined voltage would destructive transistor bypass transistor disposed out…	1999-06-01	-0.025464418	-0.005839511	2.082046919	0.005139466	-0.018445747	0	0	0	0	0	0	0	0	0.155931979	0	0	0	0	0	0.177242249	0	0	0	0	0	0	0	0	0	0.014483651	0	0	0	0	0
247	247	431	TXN	Texas Instruments Incorporated	Texas Instruments Incorporated	000005909152A1	Texas Instruments Incorporated	H03B 5/06	H		19990601	Low power CMOS crystal oscillator circuit	crystal stabilized integrated circuit oscillator uses filtered analog coupling automatically disable bias current auxiliary gain startup positive feedback used ensure switchover completed starts thus device sizes biases primary gain stage selected power operation assuring oscillator always start whenever poser valid	1999-06-01	-0.025464418	-0.005839511	2.082046919	0.005139466	-0.018445747	0	0	0	0	0	0	0	0	0	0	0	0	0.061171837	0	0.082676522	0	0	0	0	0	0.069141179	0	0	0.0280606	0	0	0.026796106	0	0	0
248	248	432	TXN	Texas Instruments Incorporated	Texas Instruments Incorporated	000005909628A1	Texas Instruments Incorporated	H01L 21/76	H		19990601	Reducing non-uniformity in a refill layer thickness for a semiconductor device	technique producing semiconductor device integrated circuit produces planarized refill layer uniform thickness polishing chemical mechanical polishing dummy active areas inserted active areas portion substrate would normally occupied field oxide order reduce dishing occurs areas dummy active areas take shape large block partially completely formed ring structure plurality pillars area density adj…	1999-06-01	-0.025464418	-0.005839511	2.082046919	0.005139466	-0.018445747	0	0	0.021933476	0	0.043894924	0	0.038278032	0.094961397	0	0	0	0.013500981	0.028918827	0	0	0	0.013504953	0	0	0.026616501	0	0	0.013385832	0	0.039649963	0	0	0	0	0
249	249	433	VMI	Valmont Industries, Inc.	Valmont Industries, Inc.	000005909005A1	Valmont Industries, Inc.	H01R 4/66	H		19990601	Combination bearing plate and electrical grounding apparatus	bearing plate formed electrically conductive material electrical grounding apparatus mounted lower utility pole bearing plate includes generally circular base plate depending conical flange engage ground pair tabs punched downwardly base plate engage ground provide additional surface area electrical grounding purposes bearing plate welded directly lower hollow steel pole bolted bottom wood pole p…	1999-06-01	0.013145992	-0.005839511	-0.411607555	-0.000610101	0.011352507	0	0	0.019288998	0.026220635	0	0	0.02964142	0	0	0	0	0	0	0	0	0.099126779	0	0	0	0.019992284	0	0.174562693	0	0	0.019470595	0	0	0	0	0
250	250	434	XRX	Xerox Corporation	Xerox Corporation	000005909041A1	Xerox Corporation	H01L 31/062	H		19990601	Photogate sensor with improved responsivity	depleted gate photosensor photogate structure includes polysilicon layer disposed silicon substrate polysilicon layer occupies portion exposure area substrate preferably form ring around exposure area portion exposure area covered polysilicon blue light attenuation effects polysilicon layer reduced	1999-06-01	0.016547689	-0.005839511	2.209396039	0.001939187	0.027510295	0	0	0	0	0	0	0	0.146917313	0.029273324	0	0	0	0	0.027323633	0	0	0	0	0	0	0	0	0	0	0.082149878	0	0	0	0	0
251	251	435	XLNX	Xilinx, Inc.	Xilinx, Inc.	000005909125A1	Xilinx, Inc.	H03K 19/177	H		19990601	FPGA using RAM control signal lines as routing or logic resources after configuration	field programmable gate array configured control signals routing logic resources using lines routing implement wire functions word lines implement functions increase efficiency lines normally used programming control memory	1999-06-01	-0.044579439	-0.005839511	1.968275901	-0.000461214	-0.032624456	0.075337611	0	0.116383582	0	0.233368069	0	0.087001771	0	0	0	0	0	0	0	0	0	0	0	0	0	0	0	0	0	0	0	0	0	0	0
252	252	436	AMAT	Applied Materials, Inc.	Applied Materials, Inc.	000005911113A1	Applied Materials, Inc.	H01L 21/28	H		19990608	Silicon-doped titanium wetting layer for aluminum plug	process fabricating metal plugs aluminum plugs semiconductor workpiece invention suitable filling narrow high aspect ratio holes invention minimizes formation tial3 products interdiffusion plug wetting layer first optional barrier layer created covering bottom hole film containing titanium nitride doped silicon second wetting layer created covering side walls hole film containing titanium doped s…	1999-06-08	0	-0.012964764	1.011428046	0.005070199	0.008042727	0	0.024247702	0	0	0	0	0	0.134580866	0	0	0.015530301	0	0	0	0	0.020730024	0	0	0.018772312	0.112581447	0	0	0	0	0	0.016554914	0	0	0	0
253	253	445	GE	General Electric Company	General Electric Company	000005910650A1	General Electric Company	H01H 1/52	H		19990608	Manual charging mechanism for industrial-rated circuit breaker	circuit breaker closing spring charging mechanism includes ratchet pawl whereby closing spring charging gear protected damage reverse rotation ratchet charged closing springs later released locking latch prevents damage charging mechanism components latch release lever allows charging mechanism return operative position closing springs later charged manually operated charging handle	1999-06-08	-0.019946701	-0.012964764	1.029661332	-0.002374562	-0.004222823	0	0	0	0	0	0	0	0	0	0.127381086	0	0	0.123789206	0.020669887	0	0	0	0	0	0	0	0.020950789	0.045419365	0	0	0	0	0	0	0
254	254	446	GE	General Electric Company	General Electric Company	000005910708A1	General Electric Company	H05B 37/02	H		19990608	Gas discharge lamp ballast circuit with complementary converter switches	ballast circuit discharge lamp comprises resonant load circuit incorporating discharge lamp including resonant inductance resonant capacitance converter circuit induces current resonant load circuit converter circuit comprises first second converter switches serially connected foregoing order conductor voltage reference conductor connected together common node load current flows first second conv…	1999-06-08	-0.019946701	-0.012964764	1.029661332	-0.002374562	-0.004222823	0	0	0	0	0	0	0	0	0.015710134	0.029080618	0	0	0.035893548	0	0.026002398	0	0	0	0	0	0	0	0	0	0	0	0	0	0	0
255	255	447	GE	General Electric Company	General Electric Company	000005910709A1	General Electric Company	H05B 37/02	H		19990608	Florescent lamp ballast control for zero -voltage switching operation over wide input voltage range and over voltage protection	ballast system least dimmable fluorescent lamp includes resonant switching inverter controller controls inverter operate resonance starting normal running operation start delay timer allows time lamp filaments heat controller provides control signals gate driver drive switching devices switching inverter initially relatively high frequency reduces frequency sufficiently high voltage reached start…	1999-06-08	-0.019946701	-0.012964764	1.029661332	-0.002374562	-0.004222823	0	0	0	0	0	0	0	0	0	0	0	0.018089233	0	0	0.079158165	0	0	0	0	0	0	0	0	0	0	0	0.018335819	0	0.029056193	0.020165343
256	256	448	GE	General Electric Company	General Electric Company	000005910889A1	General Electric Company	H02M 1/12	H		19990608	Hybrid active power filter with programmed impedance characteristics	hybrid active power filter programmed impedance characteristics presented accordance passive device comprising capacitor connected series active device together connected shunt power source load transmission lines power system capacitor substantially supports full line voltage power source whereby active filter exposed substantially lower voltage line voltage active device includes active filter …	1999-06-08	-0.019946701	-0.012964764	1.029661332	-0.002374562	-0.004222823	0	0.029632645	0	0	0.055099778	0	0	0	0	0	0	0	0	0	0	0	0	0.040829491	0	0	0.0582661	0.015903752	0	0	0	0	0.017392907	0.014989019	0	0
257	257	449	GE	General Electric Company	General Electric Company	000005910892A1	General Electric Company	H02M 7/5387	H		19990608	High power motor drive converter system and modulation control	high power motor drive converter includes three level neutral point clamped output power conversion stage including switches split series connected capacitor bank coupled parallel output power conversion stage controller selecting switch positions controlling output power conversion stage controlling neutral voltage balance capacitor bank using space vector modulation predictive charge calculatio…	1999-06-08	-0.019946701	-0.012964764	1.029661332	-0.002374562	-0.004222823	0	0	0	0	0	0	0	0	0	0	0	0	0	0	0.148144975	0	0	0	0	0	0	0.02271921	0	0	0	0.257206827	0.041837994	0	0	0
258	258	451	INTC	Intel Corporation	Intel Corporation	000005910783A1	Intel Corporation	H03M 7/00	H		19990608	Pseudo barrel shifting for entropy encoding	method system apparatus performing encoding employing pseudo barrel shifting technique encoder provided buffer least twice maximum symbol size encoder enables window bits buffer written time period steering circuit encoder steers valid data bits incoming symbol appropriate enabled locations buffer read circuit encoder reads data block maximum symbol size buffer write causes boundary crossing buff…	1999-06-08	-0.033296631	-0.012964764	1.299571599	-0.006553246	-0.009894746	0	0	0.025291739	0	0	0.021038977	0	0	0	0	0	0	0.037917875	0	0	0	0.036677774	0.119185187	0	0	0	0	0	0.021008044	0	0	0	0.09874206	0	0.148430899
259	259	452	INTC	Intel Corporation	Intel Corporation	000005911111A1	Intel Corporation	H01L 21/44	H		19990608	Polysilicon polish for patterning improvement	polishing process polysilicon gate patterning improvement using standard patterning techniques manufacture high performance metal oxide semiconductor devices addition short silicon polish step deposition patterning polysilicon layer reduces planarity normally associated polysilicon polysilicon polishing removes surface roughness polysilicon layer caused grain structure polysilicon surface roughne…	1999-06-08	-0.033296631	-0.012964764	1.299571599	-0.006553246	-0.009894746	0	0.075636081	0	0.032971691	0	0	0.091519669	0.099425748	0.032802541	0	0	0	0	0	0	0	0	0	0.020346999	0.085300729	0	0	0	0.028744658	0.014418406	0.014264368	0	0	0	0
260	260	453	INTC	Intel Corporation	Intel Corporation	000005911115A1	Intel Corporation	H04B 1/62	H		19990608	Data transmission over amps networks	modem measures received signal characterizes aptitude phase distortion received signal across bandwidth communication channel distorts signal transmitted introduced predistortion distortion channel cancel	1999-06-08	-0.033296631	-0.012964764	1.299571599	-0.006553246	-0.009894746	0	0	0	0	0	0	0	0	0.082334481	0	0	0	0	0	0	0	0	0.156390727	0	0	0	0	0	0	0	0	0	0	0	0
261	261	454	MAT	Mattel, Inc.	Mattel, Inc.	0000RE036225E1	Mattel, Inc.	H01M 10/46	H		19990608	Battery recharge interconnection system with safety cut-out	battery recharge interconnection system provided electric vehicle load device powered rechargeable battery interconnection system includes charger receptacle operatively connected rechargeable battery covered rotatable disc opening disc permits plug external charger inserted opening charger receptacle whenever disc rotated predetermined position opening overlies receptacle rotatable disc also mec…	1999-06-08	-0.028835522	-0.012964764	0.291830012	-0.006870373	-0.018181642	0	0	0	0	0	0.01095942	0	0	0	0.024616938	0.030113043	0.049574185	0.012914201	0	0	0.069697417	0	0	0	0	0	0	0	0	0	0	0	0	0	0
262	262	455	MU	Micron Technology, Inc.	Micron Technology, Inc.	000005910640A1	Micron Technology, Inc.	H01R 9/09	H		19990608	Electrical contact assembly for use in a multi-die encapsulation device	multi encapsulation device plurality chambers chambers parallel opposing walls retaining edges define insertion void retaining contact contact printed circuit board retaining contacts characterized compliant foot making contact printed circuit board encapsulation device comprises compression protecting biasing bare respective chamber	1999-06-08	-0.020521636	-0.012964764	0.458958426	0.000606443	-0.015177791	0	0	0.02482623	0	0	0	0.059381589	0	0	0	0	0	0.207509026	0	0	0	0	0	0.050691698	0	0	0	0	0	0	0	0	0	0	0
263	263	456	MU	Micron Technology, Inc.	Micron Technology, Inc.	000005910734A1	Micron Technology, Inc.	H03K 19/0185	H		19990608	Voltage level translator	translator includes initial circuit device configured charge translator output first voltage level response change input signal translator includes sensing device configured detect output potential approaching first voltage level smoothly shift charging functions secondary circuit device continue charge output second voltage level	1999-06-08	-0.020521636	-0.012964764	0.458958426	0.000606443	-0.015177791	0	0	0	0	0	0	0	0	0	0	0	0	0.056540832	0	0.160192981	0	0.025887931	0	0	0	0	0	0	0	0	0	0.027385496	0	0	0
264	264	457	MU	Micron Technology, Inc.	Micron Technology, Inc.	000005910880A1	Micron Technology, Inc.	H01G 4/06	H		19990608	Semiconductor circuit components and capacitors	invention pertains semiconductor circuit components capacitors another aspect invention includes capacitor first capacitor plate first tantalum comprising layer first capacitor plate second tantalum comprising layer first tantalum comprising layer second tantalum comprising layer nitrogen second capacitor plate second tantalum comprising layer another aspect invention includes component first tan…	1999-06-08	-0.020521636	-0.012964764	0.458958426	0.000606443	-0.015177791	0	0	0	0	0	0	0	0.227303445	0	0	0	0	0.01696261	0	0	0	0	0	0	0	0	0	0	0	0	0	0	0	0	0
265	265	459	SYK	Stryker Corporation	Stryker Corporation	000005910816A1	Stryker Corporation	H04N 07/18	H		19990608	Imaging system with independent processing of visible an infrared light energy	order protect body members adjacent invasive procedure body member protected illuminated preferably infrared light energy entire site invasive procedure viewed optical system conducts infrared visible light energy video cameras various structures employed separate visible infrared light energies signals representing light energies processed separately differently desired recombined display separa…	1999-06-08	0.00607904	-0.012964764	0.642717762	0.000925679	0.013486044	0.019916046	0	0	0	0	0	0.059296176	0	0	0	0	0	0	0.019914586	0	0	0.062128432	0	0	0	0	0	0	0	0	0.039592631	0	0.060054865	0	0
266	266	460	TXN	Texas Instruments Incorporated	Texas Instruments Incorporated	000005910017A1	Texas Instruments Incorporated	H01L 21/76	H		19990608	Increasing uniformity in a refill layer thickness for a semiconductor device	technique producing semiconductor device integrated circuit produces planarized refill layer uniform thickness etch back silicon insulator device dummy active areas inserted active areas order maintain thickness refill layer mesas insure proper isolation active devices technique also applicable devices	1999-06-08	-0.025838623	-0.012964764	2.30629244	0.00698456	-0.002922646	0	0.109005988	0	0	0	0	0.025467861	0.102070257	0	0	0	0	0.062268432	0	0	0	0	0	0	0	0	0	0	0.097393967	0.025991693	0	0	0	0	0
267	267	461	TXN	Texas Instruments Incorporated	Texas Instruments Incorporated	000005910665A1	Texas Instruments Incorporated	H01L 29/76	H		19990608	Low capacitance power VFET method and device	method structure vertical transistor device vfet described lower junction capacitance vfet decrease switching power loss achieve increased current capacity deceased thermal dissipation preferred embodiment gate capacitance reduced prior methods structures etching gate directly contacting gate ohmic contact another embodiment area gate contact implanted trim dopant trim dopant acts reduce doping d…	1999-06-08	-0.025838623	-0.012964764	2.30629244	0.00698456	-0.002922646	0.022755826	0.183203518	0	0	0	0	0	0.034166932	0.109645963	0	0	0	0	0	0	0	0	0	0	0	0	0.013964523	0	0	0.030337377	0	0	0	0	0
268	268	462	TXN	Texas Instruments Incorporated	Texas Instruments Incorporated	000005910970A1	Texas Instruments Incorporated	H04B 1/38	H		19990608	MDSL host interface requirement specification	modem operates selectively voice band frequency band higher frequency bands provided modem supports multiple line codes like modem uses digital signal processor different existing adsl line codes discrete multitone carrierless implemented hardware platform modem employs method interfacing modem hardware host operating system method calls defined host interface functions command control calls defi…	1999-06-08	-0.025838623	-0.012964764	2.30629244	0.00698456	-0.002922646	0	0	0	0	0.046609279	0	0	0	0	0	0	0	0	0.011126931	0	0	0.011129966	0.192310587	0	0	0.01551192	0	0	0.045319807	0	0	0	0	0	0.012013123
269	269	463	XLNX	Xilinx, Inc.	Xilinx, Inc.	000005910732A1	Xilinx, Inc.	H03K 19/177	H		19990608	Programmable gate array having shared signal lines for interconnect and configuration	shared signal lines interconnection logic elements configuration programmable gate array signal line shared purposes interconnection configuration saves chip space configuration shared signal line used route configuration bits configuration memory cells operation programmable gate array shared signal line used interconnect logic elements programable gate array	1999-06-08	-0.036416508	-0.012964764	1.927180414	0.001000591	-0.01243166	0.026456857	0	0.02890284	0	0.094487727	0	0	0	0	0.091278829	0.02231778	0	0	0	0	0	0	0	0	0	0	0	0	0	0	0	0	0	0	0
270	270	464	AMSC	American Superconductor Corporation	American Superconductor Corporation	000005912607A1	American Superconductor Corporation	H01F 1/00	H		19990615	Fault current limiting superconducting coil	superconducting magnetic coil includes first superconductor formed anisotropic superconducting material providing loss magnetic field characteristic magnetic fields parallel longitudinal axis coil second superconductor loss magnetic field characteristic magnetic fields perpendicular longitudinal axis coil first superconductor normal state resistivity characteristic conducive providing current lim…	1999-06-15	-0.00851069	0.005518004	0.083328988	0.007586563	-0.016557062	0	0	0.045241572	0.051481195	0.040930986	0	0	0	0	0	0	0	0	0	0	0	0	0	0	0	0	0.12266501	0	0	0	0	0.020182416	0	0	0
271	271	465	COHR	Coherent, Inc.	Coherent, Inc.	000005912912A1	Coherent, Inc.	H01S 3/10	H		19990615	Repetitively-pulsed solid-state laser having resonator including multiple different gain-media	continuously pumped repetitively pulsed switched laser resonator includes different gain media lase wavelength separately variably pumping different gain media laser resonator efficiently generate output radiation parameters stay constant much wider range pulse repetition frequency would possible either gain media solely deployed resonator embodiment laser resonator includes arrangement providing…	1999-06-15	0.03101024	0.005518004	0.744735864	0.00555978	0.021341004	0	0	0	0.080809608	0	0	0	0	0	0	0	0.032021135	0	0	0.133922532	0	0	0	0	0	0	0	0	0	0.018484289	0	0.018240556	0.064063579	0.018406797	0.03277152
272	272	466	COHR	Coherent, Inc.	Coherent, Inc.	000005912915A1	Coherent, Inc.	H01S 3/081	H		19990615	Ultrafast laser with multiply-folded resonant cavity	ultrafast laser providing short output pulses pulse length femtosecond range includes resonant cavity including plurality folding mirrors folding resonant cavity shorten overall length fold mirrors include plurality layers deposited beam sputtering onto substrate surface roughness less nanometers folding mirrors negative group velocity dispersion mirror allowing laser operate pulsed mode pulses l…	1999-06-15	0.03101024	0.005518004	0.744735864	0.00555978	0.021341004	0.035885405	0.023974767	0	0	0	0	0	0.029794967	0	0	0	0	0	0	0.021344427	0	0	0	0	0.042694025	0	0	0	0	0	0	0	0	0	0
273	273	467	NOC	Northrop Grumman Corporation	Northrop Grumman Corporation	000005912606A1	Northrop Grumman Corporation	H01H 29/00	H		19990615	Mercury wetted switch	switch spaced apart conductors high resistivity gate member therebetween first second mercury droplets respectively connected ends conductors control signal applied gate member mercury droplets drawn establish electrical connection conductors close switch upon removal control signal mercury droplets separate assume initial droplet form thus opening switch	1999-06-15	0.008632811	0.005518004	0.349428611	-0.000588737	0.007293399	0	0	0	0	0	0	0	0	0	0	0	0	0	0	0	0	0	0	0.043555379	0	0	0	0	0	0	0	0	0	0	0
274	274	478	ITW	Illinois Tool Works Inc.	Illinois Tool Works Inc.	000005912807A1	Illinois Tool Works Inc.	H05K 7/02	H		19990615	Case for cable assemblies and a circuit board	packaging cable assemblies constructed cable assemblies case cable assemblies routed along interior case circuit board positioned case cable assemblies electrical connectors ends selected cable assemblies connect circuit board	1999-06-15	0.020717562	0.005518004	1.351808162	0.00445204	0.008806238	0	0	0.034889087	0	0	0	0	0	0	0	0	0	0.153979048	0	0	0	0	0	0	0	0	0	0	0	0	0	0	0	0	0
275	275	481	INTC	Intel Corporation	Intel Corporation	000005912802A1	Intel Corporation	H05K 7/20	H		19990615	Ducted opposing bonded fin heat sink blower multi-microprocessor cooling system	device method cooling integrated circuit package particular microprocessor within enclosed computer system device comprises blower first heat sink attached microprocessor first duct coupling blower first heat sink blower intake exterior computer system blower generates stream flows first duct first heat sink cooling first microprocessor second duct connected first heat sink used subsequently dire…	1999-06-15	0.023850624	0.005518004	1.086248345	-0.000501042	0.018357743	0	0	0	0	0	0.019182237	0	0	0	0	0	0	0.02969482	0	0	0	0	0	0.013905934	0	0	0	0.096545614	0.033027243	0	0	0	0.059142992	0	0
276	276	482	INTC	Intel Corporation	Intel Corporation	000005912896A1	Intel Corporation	H04L 12/28	H		19990615	Cable modem interface unit for generating and transmitting reply control packets	cable modem interface unit transmits packets packet source packet source sends control packets cable modem requires reply control packet response sending control packet cable modem interface unit coupled cable modem network driver interface layer interface unit generates reply control packet response receiving control packet cable modem reply control packet queued transmit stack interface unit tr…	1999-06-15	0.023850624	0.005518004	1.086248345	-0.000501042	0.018357743	0	0	0	0.037146151	0	0	0	0.026373478	0.037751164	0	0	0	0	0	0.040450782	0	0	0.199894205	0	0	0	0	0	0.09749718	0	0	0	0	0	0
277	277	483	IVAC	Intevac, Inc.	Intevac, Inc.	000005912500A1	Intevac, Inc.	H01L 29/72	H		19990615	Integrated photocathode	transferred electron photocathode opto electronic device light receiving side electronic side multiple photocathodes processed concurrently wafer front back side contacts anti reflection layers wafer level processing individual cells diced placed rectangular recess formed window body light receptive part photocathode facing window integration aided several novel processes including coining chip r…	1999-06-15	0.052643733	0.005518004	0.168690928	-0.003869421	0.055582317	0	0.112401217	0	0	0.022522172	0.059073392	0.033645656	0	0	0	0.032114398	0	0	0.015428902	0	0.067405343	0.029634142	0	0.014903691	0.085124508	0	0	0	0	0	0	0	0	0	0
278	278	484	LRCX	Lam Research Corporation	Lam Research Corporation	000005913140A1	Lam Research Corporation	H01L 21/316	H		19990615	Method for reduction of plasma charging damage during chemical vapor deposition	graded fill process high density plasma processing chamber insulating layer deposited substrate without causing plasma charge related damage substrate insulating layer disposed first layer trenches formed therein subsequently deposited second layer protection layer first deposited first layer using first deposition parameters protection layer coats surface first layer substantially conformal mann…	1999-06-15	-0.037337594	0.005518004	0.733098985	0.006352258	-0.047735095	0	0	0	0	0	0	0	0.234742448	0	0	0	0	0	0	0	0.054976478	0	0	0	0	0	0	0	0	0	0	0	0	0	0
279	279	485	MU	Micron Technology, Inc.	Micron Technology, Inc.	000005911615A1	Micron Technology, Inc.	H01J 9/02	H		19990615	Method for formation of a self-aligned N-well for isolated field emission devices	method manufacture field emitter devices provided specifically forming electron emitter tips doped semiconductor substrate method comprises following steps forming depression around emitter area substrate doping substrate depression expanding dopant depression emitter area	1999-06-15	0.010167117	0.005518004	0.539497424	0.008226283	-0.001036115	0	0.426441222	0	0	0.056237876	0	0	0	0.044446725	0	0	0	0	0	0	0	0	0	0.030974528	0	0	0	0	0	0.062734082	0	0.091248147	0	0.064198822	0
280	280	486	MU	Micron Technology, Inc.	Micron Technology, Inc.	000005913128A1	Micron Technology, Inc.	H01L 21/20	H		19990615	Method for forming texturized polysilicon	method form texturized polysilicon surfaced capacitor plate structure texturized polysilicon surfaced capacitor plate structure formed method disclosed method steps depositing amorphous silicon layer capacitor plate plasma dissociation exposing amorphous silicon layer mixture forming amorphous silicon seeding sites distributed surface first amorphous silicon layer exposing first amorphous layer f…	1999-06-15	0.010167117	0.005518004	0.539497424	0.008226283	-0.001036115	0	0	0	0.163333565	0	0	0	0.43566668	0	0	0	0	0	0	0	0	0	0	0	0	0	0	0	0	0	0	0	0	0	0
281	281	487	MU	Micron Technology, Inc.	Micron Technology, Inc.	000005913149A1	Micron Technology, Inc.	H01L 21/318	H		19990615	Method for fabricating stacked layer silicon nitride for low leakage and high capacitance	method provided forming silicon nitride stacks semiconductor substrate cleaned remove native oxide insulative material disposed thereon plurality films deposited superjacent insulative material plurality films converted dielectric form multi layered stack fill layer formed superjacent multi layered stack seal pinholes fill layer formed least temperature chemical vapor deposition oxide temperature…	1999-06-15	0.010167117	0.005518004	0.539497424	0.008226283	-0.001036115	0	0	0	0.101021439	0	0	0	0.138361171	0	0	0	0	0	0	0	0.05438298	0	0	0	0	0	0	0	0	0	0	0	0	0	0.017761029
282	282	489	TXN	Texas Instruments Incorporated	Texas Instruments Incorporated	000005912456A1	Texas Instruments Incorporated	H01J 3/14	H		19990615	Integrally formed surface plasmon resonance sensor	surface plasmon resonance sensor includes light source polarizer producing polarized light passes transparent body strikes thin conductive film disposed exterior surface body film exhibits surface plasmon resonance light strikes film resonance angle determining angle surface plasmon resonance occurs refractive index material side film opposite side reflects polarized light measured	1999-06-15	0.041208919	0.005518004	2.022387877	0.014080024	0.015969349	0	0	0	0	0	0.12800777	0.042832568	0	0	0	0	0	0	0	0	0.03747483	0	0	0	0.09318471	0	0	0	0	0	0.021551823	0	0	0	0
283	283	490	TXN	Texas Instruments Incorporated	Texas Instruments Incorporated	000005912583A1	Texas Instruments Incorporated	H02M 7/00	H		19990615	Continuous time filter with programmable bandwidth and tuning loop	transconductor provided transconductance transconductance attenuated steering circuit attenuate overall transconductance transconductor vary bandwidth fixed voltage input transconductor output thereof offset programmable current output provided error amplifier developing error voltage error voltage input back input transconductor adjust transconductance thereof minimize error steering circuit con…	1999-06-15	0.041208919	0.005518004	2.022387877	0.014080024	0.015969349	0.034587476	0	0	0	0	0	0	0	0.135198668	0	0	0	0	0	0.293861121	0	0.022859558	0.015347153	0	0	0	0	0	0	0	0	0	0	0	0
284	284	491	TXN	Texas Instruments Incorporated	Texas Instruments Incorporated	000005912712A1	Texas Instruments Incorporated	H04N 7/24	H		19990615	Time expansion of pulse width modulation sequences by clock dropping	method expanding pulse width modulation sequences control display system adapt varying video frame times minimal amount extra circuitry provided regulates sequencer calculating appropriate expansion factor needed stretch base sequence system control circuit sends information circuitry circuitry includes counter repetitively counts number clock cycles causes clock drop cycle dropping clock cycles …	1999-06-15	0.041208919	0.005518004	2.022387877	0.014080024	0.015969349	0.011882839	0	0.04306107	0	0	0	0.039921418	0	0	0	0	0	0.013728525	0	0	0	0	0.099377841	0	0	0	0	0.121084891	0	0	0	0.014033961	0	0.268962026	0.067008376
285	285	492	TXN	Texas Instruments Incorporated	Texas Instruments Incorporated	000005913135A1	Texas Instruments Incorporated	H01L 21/20	H		19990615	Method for forming planar field effect transistors with source and drain on oxide and device constructed therefrom	method forming transistor includes forming first insulating region outer surface semiconductor body forming second insulating region outer surface semiconductor body spaced apart first insulating region region semiconductor material method includes planarizing first second insulating regions region semiconductor material define planar surface forming conductive source region overlying first insul…	1999-06-15	0.041208919	0.005518004	2.022387877	0.014080024	0.015969349	0	0.14078407	0	0	0	0	0	0.012109001	0.147455677	0	0	0	0	0	0	0.221365452	0	0	0	0.059524216	0	0	0	0	0	0	0	0	0	0
286	286	493	TXN	Texas Instruments Incorporated	Texas Instruments Incorporated	000005913145A1	Texas Instruments Incorporated	H01L 21/4763	H		19990615	Method for fabricating thermally stable contacts with a diffusion barrier formed at high temperatures	order provide thermally stable diffusion barrier contact layer titanium formed patterned substrate layer tungsten nitride formed titanium layer annealing step interfacial layer layer titanium nitride formed substrate tungsten layer layers provide diffusion barrier thermally stable titanium nitride layer applied directly substrate permits formation contact structures withstand subsequent high temp…	1999-06-15	0.041208919	0.005518004	2.022387877	0.014080024	0.015969349	0	0	0	0	0	0	0	0.290491432	0	0	0	0.026695406	0	0	0	0	0	0	0	0.026804766	0	0	0	0	0	0	0	0	0	0
287	287	494	XRX	Xerox Corporation	Xerox Corporation	000005912889A1	Xerox Corporation	H04L 12/56	H		19990615	ATM switch with output port clustering for dynamically allocating bandwidth between ports	ports asynchronous transfer mode switch consolidated cluster modules increase aggregate throughput switch packets routed cluster modules using intercluster switching network intercluster switching network includes plurality input channels output channels switch cycle maximum packets delivered output channels intercluster switching network maximum packets speedup cluster module shared ports cluste…	1999-06-15	-0.008630296	0.005518004	1.599680923	0.001514778	-0.01897212	0	0	0.017229181	0	0	0	0.13192679	0	0	0	0	0	0	0	0.088566415	0	0	0	0	0	0.05618443	0	0.037932627	0.051633492	0	0	0	0.016995721	0.03436346	0
288	288	502	LSI	LSI Logic Corporation	LSI Logic Corporation	000005914617A1	LSI Logic Corporation	H03K 19/0185	H		19990622	Output driver for sub-micron CMOS	chip driver described applications voltage output signals desired digital micron cmos integrated circuit driver includes signal buffer signal level shifter output pull output pull signal buffer coupled digital cmos input generating corresponding buffered signal received output level shifter output pull responsive buffered signal operates pull output driver voltage level volts digital cmos input l…	1999-06-22	0.002384047	-0.009773323	0.293740908	0.001555725	0.003699147	0	0	0	0	0	0	0	0	0	0	0	0	0.020432405	0	0.372979343	0	0	0	0	0	0.053270441	0	0	0	0	0	0	0	0	0
289	289	503	LSI	LSI Logic Corporation	LSI Logic Corporation	000005914955A1	LSI Logic Corporation	H04L 12/40	H		19990622	Switched network hub on a chip	network adapter formed single semiconductor substrate network adapter includes host interface circuit adapted connected host data buffer memory connected host interface circuit temporarily stores digital information received host data digital information received host data reformatted packets according network protocol reformatting circuits processor network interface circuit connected reformatti…	1999-06-22	0.002384047	-0.009773323	0.293740908	0.001555725	0.003699147	0	0.051596597	0	0	0	0	0	0	0	0	0	0	0.102149189	0	0	0	0	0	0	0	0.079969347	0	0	0.106018066	0	0	0	0.016509846	0	0
290	290	504	CYMI	Cymer, Inc.	Cymer, Inc.	000005914974A1	Cymer, Inc.	H01S 3/00	H		19990622	Method and apparatus for eliminating reflected energy due to stage mismatch in nonlinear magnetic compression modules	high voltage pulse power generating circuit capable eliminating secondary pulses stage mismatch stages magnetic pulse compressor circuit disclosed pulse generating circuit source comprises high voltage charge storing element periodically discharged nonlinear magnetic compressor circuit mismatch correction circuit coupled stage compressor circuit discharges reflected energy stage mismatch thus eli…	1999-06-22	-0.0102565	-0.009773323	0.100328046	0.006127558	-0.01540352	0.04580301	0	0	0	0	0	0	0	0	0.013694017	0	0	0.123751841	0	0.103214495	0	0	0	0	0	0.016047029	0.042124052	0	0	0	0	0.068622805	0	0.013927819	0
291	291	509	GE	General Electric Company	General Electric Company	000005914540A1	General Electric Company	H02M 1/12	H		19990622	Filter for removing harmonic current from a neutral conductor	neutral conductor filter three transformers first transformer primary winding connected first power conductor neutral conductor second transformer primary winding connected second power conductor neutral conductor third transformer primary winding connected third power conductor neutral conductor secondary windings transformers connected series capacitor connected parallel series connected second…	1999-06-22	0.002955811	-0.009773323	0.777462237	0.000638434	0.009915767	0	0	0	0	0	0	0	0	0	0	0	0	0	0	0	0	0	0.016868437	0	0	0.016874067	0	0	0	0	0.066868238	0.30203104	0	0	0
292	292	510	GE	General Electric Company	General Electric Company	000005914570A1	General Electric Company	H05B 37/02	H		19990622	Compact lamp circuit structure having an inverter/boaster combination that shares the use of a first n-channel MOSFET of substantially lower on resistance than its p-channel counterpart	discharge lamp ballast comprises load circuit including circuitry connection discharge lamp circuit supplies power voltage converter circuit coupled load circuit inducing current therein converter circuit comprises first second converter switches serially connected foregoing order node voltage reference node connected together common node load current flows first second converter switches control…	1999-06-22	0.002955811	-0.009773323	0.777462237	0.000638434	0.009915767	0	0	0	0	0	0	0	0	0	0	0	0	0.05575544	0	0	0	0	0	0	0	0	0	0	0	0	0	0	0	0	0
293	293	511	INTC	Intel Corporation	Intel Corporation	000005914749A1	Intel Corporation	H04N 5/335	H		19990622	Magenta-white-yellow (MWY) color system for digital image sensor applications	color imaging device plurality light selective elements light selective elements include first light selective element selective light wavelength corresponding magenta region spectrum second light selective element selective light wavelength corresponding white region spectrum third light selective element selective light wavelength corresponding yellow region spectrum	1999-06-22	-0.020001373	-0.009773323	1.296022558	-0.001368135	-0.005966791	0	0	0	0	0	0	0	0	0	0.174358204	0	0	0.051261105	0	0	0	0	0	0	0	0	0	0	0	0	0	0	0	0	0
294	294	512	INTC	Intel Corporation	Intel Corporation	000005914996A1	Intel Corporation	H03K 21/00	H		19990622	Multiple clock frequency divider with fifty percent duty cycle output	clock divider circuit system using clock divider circuit clock input coupled receive input clock signal input clock frequency clock division logic generates output clock signal fifty percent duty cycle output clock frequency fraction input clock frequency clock division logic generates rising falling clock edges output clock signal input clock signal system disclosed includes processor operating …	1999-06-22	-0.020001373	-0.009773323	1.296022558	-0.001368135	-0.005966791	0.032918729	0	0	0	0.028151434	0	0	0	0	0	0	0	0.072151765	0	0.188226223	0	0	0.010307875	0	0	0	0	0	0.019916682	0	0	0	0	0.190561756	0
295	295	513	INTC	Intel Corporation	Intel Corporation	000005915018A1	Intel Corporation	H04L 9/00	H		19990622	Key management system for DVD copyright management	cryptographic system method secure distribution management cryptographic keys copy protection scheme disclosed disc compressed encrypted content written first portion disc content encryption encrypted second written band second portion disc used provide content control information drive according present invention drive coupled decompressor video controller video controller drive engage handshaki…	1999-06-22	-0.020001373	-0.009773323	1.296022558	-0.001368135	-0.005966791	0	0	0.043266222	0	0	0	0	0	0	0	0	0	0	0	0	0	0	0	0	0.011714172	0.011983477	0	0.05845166	0.023988422	0	0	0.06594824	0	0	0
296	296	514	LRCX	Lam Research Corporation	Lam Research Corporation	000005915190A1	Lam Research Corporation	H01L 21/316	H		19990622	Methods for filling trenches in a semiconductor wafer	method filling trench semiconductor wafer disposed plasma enhanced chemical vapor deposition chamber method includes step depositing protection layer silicon dioxide wafer trench wafer biased first bias level protection layer thickness insufficient completely fill trench provided step forming trench fill layer silicon dioxide protection layer trench wafer biased second bias level higher first bia…	1999-06-22	-0.020864996	-0.009773323	0.965293737	0.014374845	-0.025805713	0	0.047223076	0	0	0	0	0	0.169656828	0	0	0.07682021	0	0	0	0	0.033136047	0	0	0	0	0	0	0	0	0	0	0	0	0	0
297	297	515	MU	Micron Technology, Inc.	Micron Technology, Inc.	000005914511A1	Micron Technology, Inc.	H01L 27/108	H		19990622	Circuit and method for a folded bit line memory using trench plate capacitor cells with body bias contacts	memory cell memory array folded line configuration memory cell includes access transistor formed pillar single crystal semiconductor material access transistor first second source drain regions body region vertically aligned body contact coupled body region access transistor provides body bias access transistor access transistor includes gate coupled word line disposed adjacent body region passin…	1999-06-22	-0.037944932	-0.009773323	0.867068471	0.009011354	-0.038482145	0.072663918	0.084426314	0	0	0.067360982	0	0	0	0.141772971	0	0	0	0	0	0	0	0	0	0	0	0	0	0	0	0	0	0	0	0	0
298	298	516	MU	Micron Technology, Inc.	Micron Technology, Inc.	000005914529A1	Micron Technology, Inc.	H01L 23/495	H		19990622	Bus bar structure on lead frame of semiconductor device package	semiconductor device package formed lead frame including plurality lead members positioned array first plane along vertical axis paddle attached lead frame adjacent lead members semiconductor plurality bond pads secured paddle provided lead frame positioned lead members paddle section passing lead members offset first plane along vertical axis plurality connection members bonding wires traverses …	1999-06-22	-0.037944932	-0.009773323	0.867068471	0.009011354	-0.038482145	0	0	0	0	0	0	0	0	0	0	0.022807173	0	0	0	0	0.019442735	0	0.045734573	0	0	0	0	0	0	0	0	0.05766302	0	0	0
299	299	518	MSFT	Microsoft Corporation	Microsoft Corporation	000005914746A1	Microsoft Corporation	H04N 5/44	H		19990622	Virtual channels in subscriber interface units	subscriber interface unit conjunction television remote cable network headend plurality available programs available programs include broadcast television channels executable applications executable applications intended received executed subscriber interface unit subscriber interface unit maintains virtual channel table entries plurality virtual channel numbers entry particular virtual channel n…	1999-06-22	-0.027789349	-0.009773323	1.494180675	0.004894985	-0.018081224	0	0	0	0	0	0	0	0	0.097515382	0	0	0	0	0	0	0	0	0	0	0	0	0	0.061454084	0.074469566	0	0	0	0	0	0
300	300	519	MSFT	Microsoft Corporation	Microsoft Corporation	000005915004A1	Microsoft Corporation	H04M 11/00	H		19990622	Moving a messaging system mailbox	messaging system user mailbox moved using method mailbox flagged moved message arriving user move delivered holding area await delivery mailbox move completed combination volatile memory volatile memory used ensure message delivery event power loss system failure	1999-06-22	-0.027789349	-0.009773323	1.494180675	0.004894985	-0.018081224	0.055365916	0	0	0	0	0	0	0	0	0	0	0	0	0	0	0	0	0.02632842	0	0	0	0	0.231203556	0	0.083782092	0	0	0	0	0
301	301	522	TXN	Texas Instruments Incorporated	Texas Instruments Incorporated	000005914279A1	Texas Instruments Incorporated	H01L 21/00	H		19990622	Silicon nitride sidewall and top surface layer separating conductors	integrated circuit includes conductive structure formed layer silicon nitride silicon nitride sidewalls semiconductor substrate layer silicon nitride covering sidewalls conductive structure intersect layer silicon nitride conductive structure relatively square shoulder subsequently deposited conductor makes contact surface semiconductor substrate without shorting conductive structure semiconducto…	1999-06-22	-0.010124369	-0.009773323	1.447357718	0.008225864	-0.004204739	0	0.103152573	0	0	0	0	0	0.39006266	0	0	0	0.022508001	0.051313844	0	0	0.174903974	0	0	0	0	0	0	0	0	0	0	0.022706486	0	0	0
302	302	523	TXN	Texas Instruments Incorporated	Texas Instruments Incorporated	000005914640A1	Texas Instruments Incorporated	H03F 1/34	H		19990622	Method and system for matching the input impedance of an RF amplifier an antenna to impedance	noise input amplifier circuit input impedance matched impedance coupling antenna resistive impedance amplifier circuit input output nodes inverting amplifier feedback capacitor input node receives antenna signal inverting amplifier amplifies frequency dependent gain approaching complex frequencies feedback capacitor couples output node input node negative feedback selected match amplifier gain ro…	1999-06-22	-0.010124369	-0.009773323	1.447357718	0.008225864	-0.004204739	0	0	0	0	0	0	0	0	0	0	0	0	0	0	0.395921677	0	0	0	0	0	0	0.017748531	0	0	0	0	0	0	0	0
303	303	524	TXN	Texas Instruments Incorporated	Texas Instruments Incorporated	000005914643A1	Texas Instruments Incorporated	H03B 5/36	H		19990622	Source coupled CMOS crystal oscillator	cmos oscillator includes differential input transistors sources thereof coupled resonator element active loads provide squaring output drives output transistor gates differential input transistors biased predetermined voltage levels bias circuits positive input comparator configuration coupled feedback capacitor output provides sufficient instability initiate oscillation gain device controlled re…	1999-06-22	-0.010124369	-0.009773323	1.447357718	0.008225864	-0.004204739	0	0	0	0	0	0	0	0	0.046076111	0.019858234	0	0	0.039781895	0	0.403987914	0	0	0	0	0	0	0	0	0	0	0	0	0	0	0
304	304	525	TXN	Texas Instruments Incorporated	Texas Instruments Incorporated	000005915205A1	Texas Instruments Incorporated	H04N 7/173	H		19990622	Ingress noise cancellation for upstream signals on a cable television system using an antenna to determine local noise	cable television system employs noise cancellation order reduce radio frequency noise upstream signals noise cancellation located headend located juncture cable distribution system subscriber distribution system system employing noise cancellation headend antenna central distribution point cable system fiber node system employing noise cancellation juncture cable distribution system subscriber di…	1999-06-22	-0.010124369	-0.009773323	1.447357718	0.008225864	-0.004204739	0	0	0	0	0.059160963	0	0.029313648	0	0	0	0	0	0	0	0	0	0	0	0.016612222	0	0.035052966	0	0	0	0	0	0	0	0	0
305	305	526	XRX	Xerox Corporation	Xerox Corporation	000005915165A1	Xerox Corporation	H01S 3/18	H		19990622	Method of manufacturing vertical cavity surface emitting semiconductor lasers using intermixing and oxidation	present invention relates vertical cavity surface emitting laser accurately defined controlled aperture directs current path within laser specifically oxide regions surrounding aperture formed oxidation layer disordering process controls regions within oxidation occur present invention allows manufacture highly compact lasers reproducible optical electrical characteristics	1999-06-22	0.004376885	-0.009773323	1.42629669	-0.002500495	0.020817038	0	0	0	0	0	0	0	0.03328447	0	0	0	0.048859932	0	0	0	0	0	0	0	0.021998523	0	0.024091756	0	0	0	0.023557074	0	0.074449755	0	0
306	306	527	XLNX	Xilinx, Inc.	Xilinx, Inc.	000005914514A1	Xilinx, Inc.	H01L 29/788	H		19990622	Two transistor flash EPROM cell	transistor flash eprom cell high speed high density applications provided transistor cell includes storage transistor connected series access transistor storage transistor prevents problems associated erase punch allows scaling gate length realize cell programming	1999-06-22	0	-0.009773323	1.87175552	0.00681334	0.011479931	0	0	0	0	0	0	0	0	0.226549953	0	0	0	0	0	0	0	0	0	0	0	0	0	0	0	0	0	0	0	0	0
307	307	528	ADBE	Adobe Systems Incorporated	Adobe Systems Incorporated	000005917549A1	Adobe Systems Incorporated	H04N 7/01	H		19990629	Transforming images with different pixel aspect ratios	method compositing first second digital images different pixel aspect ratios reduce distortion image content method includes determining scaling factor first second pixel aspect ratios scaling first image scaling factor compositing first second images composite image scaling step limited stretching squashing first image horizontal direction scaling step include resampling first image another aspe…	1999-06-29	0.022245592	0.014984607	1.05491145	0.00604843	0.000389728	0	0	0.114763081	0	0	0	0	0.011559065	0	0	0	0	0	0	0	0	0	0	0	0	0.013058761	0	0	0	0	0	0	0.059996083	0	0.049013995
308	308	529	AEIS	Advanced Energy Industries, Inc.	Advanced Energy Industries, Inc.	000005917286A1	Advanced Energy Industries, Inc.	H01J 7/24	H		19990629	Pulsed direct current power supply configurations for generating plasmas	various embodiments power supply disclosed generating plasmas current controlled power sources disclosed capable generating currents resistance high temperature plasmas regulated prevent generation excessive currents plasma current reversing switches provided control flow direct current plasma chamber various electrodes single current controlled power source capable providing substantially consta…	1999-06-29	0.09129142	0.014984607	2.00994497	0.01564847	0.045524715	0.092524461	0	0	0.05070902	0	0	0	0	0	0	0	0.022537077	0	0	0	0	0	0	0	0	0	0	0.162496835	0	0	0	0	0.025276944	0	0
309	309	531	ADI	Analog Devices, Inc.	Analog Devices, Inc.	000005917689A1	Analog Devices, Inc.	H02H 3/22	H		19990629	General purpose EOS/ESD protection circuit for bipolar-CMOS and CMOS integrated circuits	apparatus method protecting integrated circuits electrical overstress eletrostatic discharge provided apparatus includes primary protection device feedback circuit feedback circuit maintain primary protection device state normal operation integrated circuit switches primary protection device state event occurs first input respect second input integrated circuit	1999-06-29	0.034214012	0.014984607	0.697828525	0.009645659	0.014111667	0	0.028306849	0	0	0	0	0	0	0	0	0	0	0.20189105	0	0.09684176	0	0	0.080843993	0	0	0	0	0	0	0	0	0.072577126	0	0	0
310	310	532	ADI	Analog Devices, Inc.	Analog Devices, Inc.	000005917809A1	Analog Devices, Inc.	H04B 3/23	H		19990629	Asymmetric digital subscriber loop modem and method	method apparatus operating asymmetric digital subscriber loop modem system modem central office transmits information modem remote terminal stream signal predetermined bandwidth modem remote terminal transmits information modem central office stream signal bandwidth lower predetermined bandwidth stream signal digital samples stream signal central office modem produced digital samples representati…	1999-06-29	0.034214012	0.014984607	0.697828525	0.009645659	0.014111667	0	0	0	0	0	0	0	0	0	0	0	0	0	0	0	0	0	0.126067966	0	0	0.198767275	0	0	0	0	0	0	0	0	0.056777772
311	311	533	AMAT	Applied Materials, Inc.	Applied Materials, Inc.	000005916455A1	Applied Materials, Inc.	H05H 1/00	H		19990629	Method and apparatus for generating a low pressure plasma	pressure plasma ignition method apparatus includes ignition cylinder passes anode vacuum chamber outlet ignition cylinder forms nozzle coil arranged around cylinder plasma generating supply pipe passes upper part cylinder plasma generating argon supplied ignition cylinder structure high density plasma formed ignition cylinder expelled vacuum chamber pressure reduced nozzle vacuum chamber expelled…	1999-06-29	0.040596038	0.014984607	1.803594378	0.007672854	0.00589703	0	0	0	0	0	0	0	0	0	0	0.10505946	0	0	0	0	0	0	0	0	0.068015896	0	0.017315347	0.201538771	0	0.049611721	0	0	0.035467677	0	0
312	312	534	CRUS	Cirrus Logic, Inc.	Cirrus Logic, Inc.	000005917914A1	Cirrus Logic, Inc.	H04L 9/00	H		19990629	DVD data descrambler for host interface and MPEG interface	descrambler digital versatile disk provided within controller allow real time descrambling data buffer built descrambler also allows controller interface host adapter atapi host mpeg decoder descrambling circuit reads four bits identifier portion sector four bits used access look table descrambler retrieving seed fifteen seed used generate descrambling patter xored scrambled data descramble data …	1999-06-29	0.025135973	0.014984607	1.042219683	0.00582332	0.0036954	0	0	0	0	0.032652307	0	0	0	0	0	0	0	0.012121053	0	0	0	0.025388345	0.012240091	0	0.023331074	0.025082005	0	0.022092711	0.011117473	0	0.011231485	0.022648267	0.023163721	0.047444932	0.062325493
313	313	535	CSCO	Cisco Systems, Inc.	Cisco Technology, Inc.	000005917820A1	Cisco Technology, Inc.	H04L 12/46	H		19990629	Efficient packet forwarding arrangement for routing packets in an internetwork	improved packet forwarding arrangement making quick efficient next determinations creation exchange router unique tags used index novel database route information improved packet forwarding system operates independently connectionless network layer protocols currently exiting router utilizing independent exchange protocol advertise locally unique tags neighboring routers packet data link header c…	1999-06-29	0.009040534	0.014984607	1.948795436	0.003051517	-0.023212917	0	0	0	0	0	0.018352715	0	0	0.010540635	0	0	0	0	0	0	0	0.04619804	0	0	0	0.073315643	0	0.064411812	0.042202242	0	0	0	0	0	0
314	314	536	CSCO	Cisco Systems, Inc.	Cisco Technology, Inc.	000005918019A1	Cisco Technology, Inc.	H04J 15/00	H		19990629	Virtual dial-up protocol for network communication	layer forwarding protocol provides virtual direct dial service private networks public internet service providers authorized remote client appears direct dial client home gateway even client accessing home gateway remotely forwarding protocol allows remote client conduct point point link protocols point point protocol serial line interface protocol slip directly local network home gateway network…	1999-06-29	0.009040534	0.014984607	1.948795436	0.003051517	-0.023212917	0	0	0	0	0.017304242	0	0	0.0173581	0	0	0	0	0	0	0.018575892	0	0	0.149084955	0	0	0	0	0	0.210002422	0.025923964	0	0	0	0	0
315	315	537	GLW	Corning Incorporated	Corning Incorporated	000005916706A1	Corning Incorporated	H01M 2/18	H		19990629	Honeycomb battery structure	battery construction method producing construction construction comprises ceramic separator honeycomb structure cells lengthwise honeycomb separated porous walls internal positive negative electrodes positioned part least within honeycomb structure	1999-06-29	0.049125532	0.014984607	-0.023302312	0.008929232	0.040545476	0.116902836	0	0	0.190703735	0	0	0	0	0	0	0	0	0	0	0	0.18011713	0.037583835	0	0	0	0	0	0	0	0	0	0	0	0	0
316	316	538	GLW	Corning Incorporated	Corning Incorporated	000005917150A1	Corning Incorporated	H01B 17/26	H		19990629	Mineral-insulated cable terminations	mineral insulated cable termination offering hermetic sealing cable temperatures excess degree metal spacer extension sealed cable sheath matches cable conductor thermal expansion high expansion refractory glass ceramic glass ceramic seal filling sealed spacer cable sheath termination offering stable protection cable insulation corrosive high temperature operating conditions	1999-06-29	0.049125532	0.014984607	-0.023302312	0.008929232	0.040545476	0	0	0	0.045447368	0	0	0.031224407	0	0	0	0	0	0.045445248	0	0	0	0	0	0.018733542	0	0	0	0.024082104	0	0.04406492	0	0	0	0	0
317	317	539	NOC	Northrop Grumman Corporation	Northrop Grumman Corporation	000005917393A1	Northrop Grumman Corporation	H01F 5/08	H		19990629	Superconducting coil apparatus and method of making	superconducting coil mounted heat transfer relationship heat conducting support cylinder superconducting coil electrically insulated support cylinder means refractory ceramic coating aluminum oxide surface cylinder intermediate layer surface cylinder resist lorentz forces superconducting coil positioned within helical groove machined inside outside surface cylinder	1999-06-29	0.025485044	0.014984607	0.845402083	-0.001859316	0.014676341	0	0	0	0	0	0.032346234	0	0.028955324	0	0	0.173080862	0	0	0	0	0.03702724	0.018034825	0	0	0.222413674	0	0	0	0	0	0	0	0.05003456	0	0
318	318	557	LSI	LSI Logic Corporation	LSI Logic Corporation	000005917207A1	LSI Logic Corporation	H01L 21/82	H		19990629	Programmable polysilicon gate array base cell architecture	gate array disclosed programmable polysilicon layer serves gate electrodes transistors routing lines connections gate electrodes gate array structure formed semiconductor substrate array identical base cells located core region structure base cell following elements plurality transistors includes gate electrode gate connection strips formed substrate electrically connecting selected gate electrod…	1999-06-29	-0.002339674	0.014984607	0.09643245	0.003057903	-0.006842579	0.027260359	0	0	0.110561714	0.013501928	0	0	0.03499227	0.088252001	0.013760992	0	0	0	0	0	0	0	0	0	0	0	0	0	0	0	0	0	0	0	0
319	319	558	CYMI	Cymer, Inc.	Cymer, Inc.	000005917849A1	Cymer, Inc.	H01S 3/08	H		19990629	Line narrowing device with double duty grating	line narrowing system polarizing beam splitter polarization rotator reflecting optic configured cause light expanded beam laser gain medium illuminate grating least twice pass line narrowing system returning gain medium amplification preferred embodiment grating echelle grating arranged littrow configuration	1999-06-29	0.059814356	0.014984607	0.760066103	0.012989918	0.035435146	0	0	0	0	0.054435477	0	0	0	0	0	0	0	0	0	0.060119141	0	0	0	0	0	0	0	0.043237343	0	0	0	0	0.035990994	0.028124945	0
320	320	561	GE	General Electric Company	General Electric Company	000005917289A1	General Electric Company	H05B 37/02	H		19990629	Lamp ballast with triggerless starting circuit	ballast circuit discharge lamp comprises resonant load circuit including lamp converter circuit induces current resonant load circuit converter circuit comprises first second switches serially connected conductor voltage reference conductor connected together common node load current flows first second switches comprise reference node control node voltage nodes determining conduction state associ…	1999-06-29	0.032429015	0.014984607	0.872423611	0.002052499	0.01730359	0	0	0	0	0	0	0	0	0	0	0	0	0.038404454	0	0	0	0	0.015506052	0	0	0	0	0	0	0	0	0	0	0	0
321	321	562	GE	General Electric Company	General Electric Company	000005917291A1	General Electric Company	H05B 31/02	H		19990629	Electrodeless fluorescent lamp having an improved phosphor distribution arrangement and a method of making the same	electrodeless fluorescent reflector lamp includes housing arrangement threaded screw base receiving line power lamp envelope mounted housing arrangement ballast circuit disposed within housing arrangement effective converting line power signal excites fill contained within lamp envelope discharge state thereby resulting production visible light lamp envelope constructed upper curved face portion …	1999-06-29	0.032429015	0.014984607	0.872423611	0.002052499	0.01730359	0	0.047183637	0	0	0.12932609	0	0	0	0	0	0.023135893	0	0	0	0.018095328	0	0	0	0	0.107701495	0	0.065686636	0	0	0	0.016370906	0	0	0	0
322	322	563	GE	General Electric Company	General Electric Company	000005917390A1	General Electric Company	H01H 75/00	H		19990629	Circuit breaker with current limiting contact structure	circuit breaker shunting contact structure watts loss high withstand level circuit breaker present invention comprises upper contact first contact disposed thereon lower contact second third contacts thereon second contact mating first contact shunt terminal provided upper contact lower contact shunt terminal includes fourth contact mates third contact lower contact circuit breaker current invent…	1999-06-29	0.032429015	0.014984607	0.872423611	0.002052499	0.01730359	0	0	0	0	0	0	0.033558697	0	0	0	0	0	0.119820967	0	0	0.017622538	0	0	0	0.036890719	0	0.061391618	0	0	0	0	0	0	0	0.010947905
323	323	564	INTC	Intel Corporation	Intel Corporation	000005917239A1	Intel Corporation	H01L 21/00	H		19990629	Recessed or raised characters on a ceramic lid	method pressing identification mark ceramic integrated circuit package method includes steps mixing oxide material binder create powder powder placed mold pressed substrate press bottom press raised recessed portions arranged pattern identification mark raised recessed portions press mark powder powder pressed substrate substrate removed mold heated harden powder ceramic recessed raised indicia r…	1999-06-29	0.038714609	0.014984607	2.070664545	0.000675418	0.007011096	0	0.133453682	0	0.113133982	0	0.01624395	0.019526146	0	0	0	0	0.01754733	0.08329162	0	0	0.059580781	0	0	0	0.087795466	0	0	0	0	0	0.032480009	0	0.01639309	0	0
324	324	565	INTC	Intel Corporation	Intel Corporation	000005917702A1	Intel Corporation	H05K 7/20	H		19990629	Corner heat sink which encloses an integrated circuit of a ball grid array integrated circuit package	integrated circuit package package includes substrate first surface second opposite surface plurality corners plurality solder balls soldered second surface substrate solder balls reflowed printed circuit board integrated circuit mounted first surface substrate corner conductive plane located first surface substrate package includes metal thermally coupled integrated circuit attached conductive p…	1999-06-29	0.038714609	0.014984607	2.070664545	0.000675418	0.007011096	0	0	0	0	0	0	0	0	0	0	0	0	0.25785324	0	0	0.021674341	0	0	0	0	0	0	0	0	0	0	0	0.042511985	0	0
325	325	566	INTC	Intel Corporation	Intel Corporation	000005918132A1	Intel Corporation	H01L 21/336	H		19990629	Method for narrow space formation and self-aligned channel implant	method forming narrow space using litho less process disclosed first mask formed substrate first mask edge spacer formed adjacent edge second mask subsequently formed adjacent spacer spacer removed	1999-06-29	0.038714609	0.014984607	2.070664545	0.000675418	0.007011096	0	0.515545905	0	0.15120694	0	0	0	0	0	0	0	0	0	0	0	0	0	0	0	0	0	0	0	0	0	0	0	0	0	0
326	326	567	LRCX	Lam Research Corporation	Lam Research Corporation	000005916454A1	Lam Research Corporation	H05H 1/00	H		19990629	Methods and apparatus for reducing byproduct particle generation in a plasma processing chamber	method increasing mean time cleans mtbc plasma processing chamber configured running process method includes specifying minimum roughness specification finish surface chamber interior part configured within plasma processing chamber minimum roughness specification selected promote adhesion byproduct particles produced process surface method includes specifying maximum roughness specification fini…	1999-06-29	0.049832097	0.014984607	1.345629087	0.020623854	0.00904452	0	0	0	0	0.145966515	0.046279147	0.014797196	0	0	0	0	0.013672776	0	0.027451726	0	0	0.043851856	0	0.013689217	0.167112604	0	0	0	0	0	0	0	0	0	0.017734736
327	327	568	LMT	Lockheed Martin Corporation	Lockheed Martin Corporation	000005917384A1	Lockheed Martin Corporation	H04L 27/36	H		19990629	Modulating array transmitter and method having improved on-off keying	modulating array transmitter employing method provides improved power efficiency present inventors observed symbols pairs power amplifiers modulating array transmitter driven opposing phases pairs power amplifiers keyed conserve prime power transmitter lookup table providing plurality digital input signals keying input signal plurality quadraphase power elements comprise modulator coupled lookup …	1999-06-29	0.037739553	0.014984607	0.426844405	-0.004830045	0.036173502	0	0	0	0	0	0	0.038814694	0	0.017603761	0.020658322	0	0	0	0.03507521	0.164490148	0	0	0	0	0	0.078635998	0	0.011159339	0	0	0	0	0	0	0.057868425
328	328	569	MU	Micron Technology, Inc.	Micron Technology, Inc.	000005915977A1	Micron Technology, Inc.	H01R 9/09	H		19990629	System and interconnect for making temporary electrical connections with bumped semiconductor components	interconnect system establishing temporary electrical communication semiconductor components contact bumps provided interconnect includes substrate patterns contact members adapted electrically contact contact bumps substrate formed material ceramic silicon photo chemically machineable glass contact members formed recesses covered conductive layers electrical communication conductors terminal con…	1999-06-29	0.019418086	0.014984607	1.963813191	-0.002103577	-0.007905307	0	0	0	0	0	0	0	0.066744395	0	0	0.124962069	0	0	0	0	0.110662341	0	0	0	0.048561286	0	0	0.035496239	0	0.012561207	0	0	0	0	0
329	329	570	MU	Micron Technology, Inc.	Micron Technology, Inc.	000005916004A1	Micron Technology, Inc.	H01J 9/00	H		19990629	Photolithographically produced flat panel display surface plate support structure	fabrication support structures field emitter displays photolithographic process involves depositing photolithable material substrate etching material create column areas material filling column areas support material planarizing support material photolithable material filled column areas desired height removing remaining photolithable material exposing filled column areas support structures subst…	1999-06-29	0.019418086	0.014984607	1.963813191	-0.002103577	-0.007905307	0.115310304	0.194552615	0	0.152543142	0.019126864	0	0.032168012	0.040983249	0	0	0.095955946	0	0	0	0	0	0	0	0	0	0	0	0	0	0	0	0	0	0	0
330	330	571	MU	Micron Technology, Inc.	Micron Technology, Inc.	000005916819A1	Micron Technology, Inc.	H01L 21/302	H		19990629	Planarization fluid composition chelating agents and planarization method using same	planarization method including provision wafer wafer surface positioned contact wafer surface wafer surface planarized using fluid composition includes chelating agent chelating agent water soluble multidentate chelating agent preferably water soluble bidentate ionic chelating agent preferably ethylenediphosphonic acid fluid composition planarization surface wafer includes chemically interactive …	1999-06-29	0.019418086	0.014984607	1.963813191	-0.002103577	-0.007905307	0	0	0	0	0	0	0	0	0	0	0.101950653	0	0.020902071	0	0	0	0	0	0.026052624	0.281566292	0	0	0	0	0	0	0	0	0	0
331	331	572	MU	Micron Technology, Inc.	Micron Technology, Inc.	000005917213A1	Micron Technology, Inc.	H01L 27/108	H		19990629	Depletion compensated polysilicon electrodes	capacitor semiconductor integrated circuit fabricated fixed charge density introduced near electrode dielectric interface fixed charge density compensates effects depletion layer would otherwise lower effective capacitance shifting undesirable effect depletion capacitance outside operating voltage range capacitor effectively converted accumulation mode fixed charge density preferably introduced p…	1999-06-29	0.019418086	0.014984607	1.963813191	-0.002103577	-0.007905307	0	0.086647958	0	0.092166469	0	0.01911114	0	0.020102998	0.05205014	0	0	0.019285416	0.038571008	0	0	0	0.022666072	0	0	0	0	0.019115791	0	0.021492684	0	0	0	0	0	0
332	332	573	MU	Micron Technology, Inc.	Micron Technology, Inc.	000005917242A1	Micron Technology, Inc.	H01L 23/48	H		19990629	Combination of semiconductor interconnect	apparatus method increasing integrated circuit density comprising utilizing chips direct flip chip type chip conductors connection technology wire bonds aspect present invention comprises least semiconductor face surface flip chip type electric connections bond pads wirebonding attachment thereof least leadframe another aspect present invention comprises using pair back back attached dice leadfra…	1999-06-29	0.019418086	0.014984607	1.963813191	-0.002103577	-0.007905307	0	0	0	0	0	0	0	0	0	0	0	0	0.025738062	0.012197922	0	0	0	0	0	0.053542424	0	0.022078456	0	0.033679619	0	0	0	0	0.037049841	0
333	333	574	MU	Micron Technology, Inc.	Micron Technology, Inc.	000005918122A1	Micron Technology, Inc.	H01L 21/8242	H		19990629	Methods of forming integrated circuitry, DRAM cells and capacitors	invention includes number methods structures pertaining integrated circuitry invention encompasses method forming integrated circuit comprising forming insulative material layer first node location second node location insulative material layer uppermost surface forming first second conductive pedestals extending insulative material layer electrical connection first second node locations conducti…	1999-06-29	0.019418086	0.014984607	1.963813191	-0.002103577	-0.007905307	0	0.029728457	0	0	0	0	0	0.099888846	0.010253889	0	0	0	0.028096084	0	0	0.423438728	0	0	0	0.034988306	0	0	0	0	0	0	0	0	0	0
334	334	575	MSFT	Microsoft Corporation	Microsoft Corporation	000005918002A1	Microsoft Corporation	H04L 1/08	H		19990629	Selective retransmission for efficient and reliable streaming of multimedia packets in a computer network	efficient reliable transmission protocol transmitting multimedia streams server client computer diverse computer network including local area networks lans wide area networks wans internet client computer includes playout buffer temporary storage incoming data packets client computer detects data packet arrived said client computer expected time arrival round trip time data packet computed round …	1999-06-29	0.01430629	0.014984607	1.855695255	0.000826268	-0.014326842	0	0	0	0	0	0	0.023590755	0	0	0	0.028455747	0	0	0	0	0	0	0.034815438	0	0	0	0	0.07271035	0.148265913	0.014712266	0	0	0	0	0.091773413
335	335	576	NCR	NCR Corporation	NCR Corporation	000005917828A1	NCR Corporation	H04L 12/56	H		19990629	ATM reassembly controller and method	reassembly controller disclosed optimizes utilization host memory space hardware resources bandwidth host memory bandwidth memory system bandwidth resources system combines whenever possible status data pointers host memory data buffers large burst write status queue addition multiple status bundles packed host memory buffer efficient memory additional benefit combining packing information resour…	1999-06-29	0.009061553	0.014984607	1.225320542	0.0081226	-0.017421995	0.14575243	0	0.079427935	0	0	0	0.096895814	0	0	0	0	0	0	0	0	0	0	0.066501342	0.017460234	0	0.028699858	0	0	0	0.049342435	0	0.019247381	0.035260223	0	0
336	336	577	NCR	NCR Corporation	NCR Corporation	000005917842A1	NCR Corporation	H03M 13/00	H		19990629	Error-free frame handling for jammed data frames	jamming data field data frame transmitted sending error caused receiving instead avoid error section bits inserted data frame based section bits forced constant pattern point bits transmitted jammed constant pattern thus appropriate number bits assuming least bits section correct based jammed data frame advantageously detecting ending flag jammed data frame last bits jammed data frame correct rec…	1999-06-29	0.009061553	0.014984607	1.225320542	0.0081226	-0.017421995	0	0	0.156998783	0.034960851	0.019636242	0	0	0	0	0	0	0	0	0	0	0	0	0	0.020879928	0	0	0	0	0	0	0	0.055921696	0	0	0
337	337	578	TXN	Texas Instruments Incorporated	Texas Instruments Incorporated	000005917219A1	Texas Instruments Incorporated	H01L 27/01	H		19990629	Semiconductor devices with pocket implant and counter doping	power transistor formed face semiconductor layer first conductivity type transistor includes source drain regions second conductivity type formed face semiconductor layer gate insulatively disposed adjacent face semiconductor layer source drain regions layer counter doping second conductivity type formed adjacent face semiconductor layer generally source drain regions first second pockets first c…	1999-06-29	0.006728031	0.014984607	1.170889307	0.009606152	-0.020423438	0.035946738	0.1679831	0	0	0	0	0	0.111610807	0.177438483	0	0	0	0	0	0	0	0	0	0	0	0	0	0	0	0	0	0	0	0.032269452	0
338	338	579	TXN	Texas Instruments Incorporated	Texas Instruments Incorporated	000005917341A1	Texas Instruments Incorporated	H03K 19/018	H		19990629	Low-side physical interface driver circuit for microcomputer date transmission applications	side driver circuit data transmission applications includes external connection connecting providing drive current external physical interface circuit sink transistor forms isolation physical interface circuit channels side drive current external connection sink transistor includes base collector emitter emitter follower transistor associates sink transistor conjunction input gate transistor sink…	1999-06-29	0.006728031	0.014984607	1.170889307	0.009606152	-0.020423438	0	0	0.012818685	0	0	0	0	0	0.3091847	0	0	0	0.054068651	0	0.062871695	0	0	0.04169428	0	0	0	0	0	0.025479827	0	0	0	0	0	0
339	339	580	TXN	Texas Instruments Incorporated	Texas Instruments Incorporated	000005917365A1	Texas Instruments Incorporated	H03K 3/01	H		19990629	Optimizing the operating characteristics of a CMOS integrated circuit	according present invention system optimizing operating characteristics cmos integrated circuit provided integrated circuit least channel transistor least channel transistor formed common substrate channel transistor channel transistor threshold voltage adjusted varying voltage bias applied common substrate control means couples common substrate control means operable apply varying voltage bias c…	1999-06-29	0.006728031	0.014984607	1.170889307	0.009606152	-0.020423438	0	0.080283649	0	0	0	0	0.026595389	0	0.136762723	0	0	0	0.160419509	0	0	0	0	0	0	0	0	0	0	0	0	0.015819142	0	0.033583242	0	0
340	340	581	TXN	Texas Instruments Incorporated	Texas Instruments Incorporated	000005917370A1	Texas Instruments Incorporated	H03F 3/68	H		19990629	Split load resistor for wideband preamplifier for magneto-resistive head	switch couples group channels decoupling another group channels thus parasitic capacitance associated decoupled group channels limit frequency response preamplifier	1999-06-29	0.006728031	0.014984607	1.170889307	0.009606152	-0.020423438	0	0	0	0	0	0	0	0	0	0	0	0.050639678	0	0	0.053629261	0	0	0	0	0	0	0	0	0	0	0	0	0	0	0
341	341	582	BA	Boeing Company (The)	The Boeing Company	000005916469A1	The Boeing Company	H05B 6/10	H		19990629	Susceptor integration into reinforced thermoplastic composites	problems associated accurately positioning susceptor bond line prefabricated fiber reinforced resin composite detail parts facilitate thermoplastic welding fusion bonding detail parts integrated susceptor detail part compatible pinning along bond line pulloff strength enhancement associated reinforcement make parts preparing faying overface prefabricated part prepreg preform overlayment bond line…	1999-06-29	0.012921708	0.014984607	0.290499468	0.001423707	0.00714498	0	0	0	0	0.055867281	0.014090833	0	0	0	0	0	0.054869309	0.041878492	0	0	0	0.064824812	0	0.021399088	0	0	0.05585853	0.052490413	0	0.016104802	0	0	0	0.014046886	0
342	342	583	XRX	Xerox Corporation	Xerox Corporation	000005917822A1	Xerox Corporation	H04J 3/24	H		19990629	Method for providing integrated packet services over a shared-media network	method accordance invention allocates bandwidth fairly dynamically shared media packet switched network accommodate elastic inelastic applications method executed head controller allocates bandwidth transmission slots converting requests bandwidth virtual scheduling times granting access shared media method weighted fair queuing algorithm virtual clock algorithm generate sequence upstream slot tr…	1999-06-29	-0.006622467	0.014984607	0.411530775	-0.000354487	-0.012434607	0	0	0	0	0	0.016076159	0.017126337	0	0	0	0	0	0	0.016062805	0	0	0	0.090838797	0.021951618	0	0	0	0	0	0	0	0.016363623	0	0.017591752	0
343	343	584	XRX	Xerox Corporation	Xerox Corporation	000005917847A1	Xerox Corporation	H01S 3/19	H		19990629	Independently addressable semiconductor laser arrays with buried selectively oxidized native oxide apertures	present invention provides independently addressable high density edge emitting laser array structure formed lateral oxidation process aperture laser structure formed selective layer intermixing lateral oxidation adjacent grooves etched laser structure	1999-06-29	-0.006622467	0.014984607	0.411530775	-0.000354487	-0.012434607	0	0	0	0	0	0	0	0.098602809	0	0	0	0	0	0	0	0	0	0	0	0	0	0	0	0	0	0	0	0.100427739	0	0
344	344	585	AMAT	Applied Materials, Inc.	Applied Materials, Inc.	000005920076A1	Applied Materials, Inc.	H01J 27/02	H		19990706	Ion beam apparatus	beam apparatus comprises source ions evacuatable chamber first second electrodes disposed within chamber forming beam ions source first electrode electrically insulated second electrode least insulating member least part within chamber provides insulation wherein part insulating member positioned adjacent wall chamber alternatively means feeding coolant proximate insulating member provided withdr…	1999-07-06	0.032398392	-0.002230729	1.669972643	0.006130914	0.029992734	0	0	0	0.079096034	0	0.130666465	0	0	0.038090196	0	0	0	0	0	0	0.192996293	0.038705822	0	0	0	0	0	0	0	0	0	0	0.040317893	0	0
345	345	586	CRUS	Cirrus Logic, Inc.	Cirrus Logic, Inc.	000005920578A1	Cirrus Logic, Inc.	H03M 13/00	H		19990706	Method and apparatus for efficiently processing a multi-dimensional code	error detection correction system disclosed efficiently processing product code typically employed optical storage device particular present invention decreases processing time associated iteratively processing rows columns product code processing code words flagged previous iteration example processing column code words byte column code word corrected corresponding intersecting code word flagged…	1999-07-06	0	-0.002230729	1.133253096	0.007592858	-0.005064878	0.067723744	0	0	0	0.08526922	0	0	0	0	0	0	0.010922872	0	0	0	0	0.049621861	0.146049529	0	0	0	0	0.014592379	0.023695247	0	0	0	0.062619872	0	0.010273086
346	346	587	GLW	Corning Incorporated	Corning Incorporated	000005919383A1	Corning Incorporated	H05B 3/00	H		19990706	Package for a temperature-sensitive optical component with inner and outer containers and resistive element therein	package temperature sensitive optical component includes inner outer containers thermal conductivity plastics material foam insulation situated containers within inner container thermally conductive plate component temperature sensitive resistor resistive heating element affixed temperature compensating circuit located outside inner container temperature sensitive resistor part wheatstone bridge …	1999-07-06	0.007982001	-0.002230729	0.513387075	0.010958512	-0.001831283	0	0	0	0	0	0.014511563	0	0	0.047986463	0.042859837	0	0	0.049402192	0	0.026818231	0.075736403	0	0	0	0	0	0	0	0	0.061826479	0	0.011960878	0	0	0
347	347	602	LSI	LSI Logic Corporation	LSI Logic Corporation	000005920110A1	LSI Logic Corporation	H01L 23/02	H		19990706	Antifuse device for use on a field programmable interconnect chip	interconnect chip provides function antifuse device interconnect chip initially disconnected application high voltage applied across terminals chip causes intrinsic polysilicon serves insulator connections break form reliable short circuit pads redistribution impurities layers intrinsic polysilicon	1999-07-06	-0.004795498	-0.002230729	0.170106695	0.001100314	-0.00551635	0	0.036733866	0	0	0	0	0	0.059991144	0	0	0.082187794	0	0.029209835	0	0	0.031927392	0	0	0	0	0	0	0.029489206	0	0	0	0	0	0	0
348	348	603	LSI	LSI Logic Corporation	LSI Logic Corporation	000005920211A1	LSI Logic Corporation	H03B 19/00	H		19990706	Fully digital clock synthesizer	fully digital clock multiplier capable generating multiple input clock frequency precise duty cycle provided input clock signal divided create divided clock signal propagation input clock signal along delay cell string half cycle divided clock signal measured measured propagation scaled factor select appropriate delay cell string length within ring oscillator generating output signal	1999-07-06	-0.004795498	-0.002230729	0.170106695	0.001100314	-0.00551635	0	0	0	0	0	0	0	0	0	0	0	0.028567672	0	0	0.082213685	0	0.028886022	0	0	0	0.020005943	0	0	0	0	0	0	0	0.246637851	0.024960764
349	349	607	GE	General Electric Company	General Electric Company	000005918360A1	General Electric Company	H02K 15/085	H		19990706	Method of fabricating a salient pole electronically commutated motor	method fabricating salient pole electronically commutated motor includes associating plurality bobbins base sections plurality salient pole pieces winding bobbins insulated conductor disposing salient pole pieces preselected pitch axes extend generally outwardly outer circumferential surface yoke section motor securing base sections salient pole pieces yoke section displacement therefrom least ge…	1999-07-06	0.014141896	-0.002230729	0.960554637	0.002060985	0.014223647	0.024223836	0.036100768	0	0	0.02009959	0	0	0	0	0	0	0	0	0	0	0	0	0	0	0.040631562	0	0.144082606	0	0	0	0	0.08763852	0	0	0
350	350	608	GE	General Electric Company	General Electric Company	000005920605A1	General Electric Company	H01J 35/06	H		19990706	Cathode cup assembly for an x-ray tube	cathode assemblies tube described embodiment cathode assembly includes cathode cathode insulator assembly cathode insulator assembly includes filament lead tube insulator nickel eyelet filament lead tube inserted within ceramic insulator portion tube extends insulator nickel eyelet brazed first insulator outer surface nickel eyelet brazed cathode secure cathode insulator assembly cathode brazed n…	1999-07-06	0.014141896	-0.002230729	0.960554637	0.002060985	0.014223647	0	0.080534749	0	0.128383353	0	0.077652343	0	0	0	0	0	0	0	0	0	0	0	0	0	0	0	0	0	0	0	0	0	0	0	0
351	351	609	ITW	Illinois Tool Works Inc.	Illinois Tool Works Inc.	000005920048A1	Illinois Tool Works Inc.	H01C 10/36	H		19990706	Electrical switch and variable resistance module for vehicle brake pedal or accelerator and method of operation	method apparatus actuating electrical switch providing variable electrical resistance usable sense displacement movable member apparatus includes housing receiving electrical switch variable resistance element actuator body member transverse cylindrical sleeve electrically conductive wiper coupled actuator contacts variable resistance element varies pivotal movement actuator body member pivotably…	1999-07-06	0.002326121	-0.002230729	0.874378978	-0.001516493	0.005793117	0	0	0	0	0	0.031656161	0	0	0	0.035460625	0	0	0	0	0	0.064997695	0	0	0	0	0	0	0	0	0	0	0	0	0.076850004	0
352	352	610	INTC	Intel Corporation	Intel Corporation	000005920120A1	Intel Corporation	H01L 23/10	H		19990706	Assembly for dissipatating heat from a semiconductor chip wherein a stress on the semiconductor chip due to a thermally conductive member is partially relieved	assembly comprising substrate thermally conductive member spaced substrate semiconductor chip located side substrate facing thermally conductive member resilient component compressed substrate thermally conductive member force clamping substrate thermally conductive member together shared least semiconductor chip component	1999-07-06	0.005887873	-0.002230729	1.667101371	0.005189397	0.004417327	0	0	0.027605282	0	0	0	0	0	0	0	0	0	0	0	0	0.119297199	0	0	0	0	0	0	0	0	0	0	0	0	0	0
353	353	611	MEI	Methode Electronics, Inc.	Methode Electronics, Inc.	000005920460A1	Methode Electronics, Inc.	H05K 5/00	H		19990706	PC card receptacle with integral ground clips	electronic circuit module metal cover provided interconnecting host device module includes interface whereby electronic signals exchanged module host device mechanism electrically grounding metal cover ground plane printed circuit board housed within module provided along device connecting ground plane printed circuit board signal reference ground potential supplied host device present invention …	1999-07-06	0	-0.002230729	0.154548161	0.00959975	-0.009254995	0	0	0.022184158	0	0	0	0	0	0	0.045293014	0	0	0.173585027	0	0	0.028061459	0	0	0	0	0	0	0	0	0	0	0	0	0	0
354	354	612	MU	Micron Technology, Inc.	Micron Technology, Inc.	000005920068A1	Micron Technology, Inc.	H01J 37/26	H		19990706	Analysis of semiconductor surfaces by secondary ion mass spectrometry	apparatus method mass spectrometric determination contaminant components thin oxide surface layer semiconductor wafer uses movable mechanical stage scan raster large area wafer continuous scanning motion mass analyte greatly increased resulting improved sensitivity trace components surface layer factor light beam interferometer used determine planarity warping wafer provide correction maintaining…	1999-07-06	0.061579939	-0.002230729	2.143940001	0.003433508	0.06292898	0	0.067501262	0.029716507	0	0	0.034302652	0	0.040433966	0.016100846	0	0.092457771	0.018217314	0	0	0.019321607	0	0	0	0.033149809	0.051267982	0	0	0	0	0.029674115	0	0	0	0	0.017525755
355	355	613	MU	Micron Technology, Inc.	Micron Technology, Inc.	000005920121A1	Micron Technology, Inc.	H01L 23/48	H		19990706	Methods and structures for gold interconnections in integrated circuits	typical integrated circuit fabrication requires interconnecting millions microscopic transistors resistors aluminum wires making aluminum wires flush coplanar underlying insulation requires digging trenches insulation filling trenches aluminum form aluminum wires trench digging time consuming costly moreover aluminum higher electrical resistance metals gold accordingly invention provides self tre…	1999-07-06	0.061579939	-0.002230729	2.143940001	0.003433508	0.06292898	0	0	0	0.029153429	0	0	0	0.088261865	0	0	0	0	0.038842253	0	0	0	0	0	0	0.010393225	0	0	0	0	0	0	0	0	0	0
356	356	614	MU	Micron Technology, Inc.	Micron Technology, Inc.	000005920123A1	Micron Technology, Inc.	H01L 23/02	H		19990706	Multichip module assembly having via contacts and method of making the same	multichip module includes printed circuit printed circuit board onto traces electrically conductive material formed groups plated vias formed group vias associated integrated circuit mounted assembly spacing pattern identical spacing pattern bond pads integrated circuit associated layer insulative adhesive material provided side attached printed circuit board plurality integrated circuits attache…	1999-07-06	0.061579939	-0.002230729	2.143940001	0.003433508	0.06292898	0	0	0	0	0	0	0	0.016972952	0	0	0	0	0.263899446	0	0	0.129652783	0	0	0	0	0	0	0	0	0	0	0	0	0	0
357	357	615	MU	Micron Technology, Inc.	Micron Technology, Inc.	000005920763A1	Micron Technology, Inc.	H01L 21/8242	H		19990706	Method and apparatus for improving the structural integrity of stacked capacitors	wafer fabrication system method improves structural integrity capacitor structures wafer fabrication system contains etching area deposition area connected common vacuum etching area support material surrounding bottom electrode stacked capacitor removed vapor etching techniques exposed bottom electrode stacked capacitor robotically transferred within common vacuum deposition area dielectric laye…	1999-07-06	0.061579939	-0.002230729	2.143940001	0.003433508	0.06292898	0	0	0	0.306297302	0	0	0	0.027311746	0	0	0.059580613	0	0	0	0	0	0	0	0	0.107280143	0	0	0.053388279	0	0.092810005	0	0	0	0	0
358	358	616	MU	Micron Technology, Inc.	Micron Technology, Inc.	000005920769A1	Micron Technology, Inc.	H01L 21/44	H		19990706	Method and apparatus for processing a planar structure	method apparatus provided handling planar structures semiconductor wafers reduced breakage cracking method includes step segmenting wafer prior grinding apparatus includes segmented vacuum table supporting wafer portions position ground desired thickness another aspect invention adhesive material employed individually secure wafer portions position grinding process	1999-07-06	0.061579939	-0.002230729	2.143940001	0.003433508	0.06292898	0	0.16466172	0	0	0	0.046618503	0	0	0	0	0.10247349	0.023030724	0.025412176	0	0	0	0	0	0	0.047803588	0	0	0	0.023297803	0	0	0	0	0	0
359	359	617	TXN	Texas Instruments Incorporated	Texas Instruments Incorporated	000005920116A1	Texas Instruments Incorporated	H01L 23/28	H		19990706	Rigidized lead frame for a semiconductor device	semiconductor device fabrication warping support pins must prevented semiconductor element properly positioned wire bonding resin sealing processes invention provides process shaped groove example formed mounting support pins imparting rigidity support pins	1999-07-06	0.00220309	-0.002230729	0.67727511	0.007030483	-0.003316575	0	0.198334903	0	0	0.031339608	0	0	0	0	0.031662706	0.097275399	0	0	0	0	0	0	0	0	0	0	0	0	0	0	0	0	0	0	0
360	360	618	TXN	Texas Instruments Incorporated	Texas Instruments Incorporated	000005920357A1	Texas Instruments Incorporated	H04N 5/208	H		19990706	Digital color transient improvement	digital color transient improvement method apparatus enhancing color sharpness chrominance signal increasing steepness color edges without ringing median logic circuit samples three signals selects values three signals provide output signal steep color edges signal processed input signal second signal twice delayed input signal third signal derivative delayed input signal present invention ideall…	1999-07-06	0.00220309	-0.002230729	0.67727511	0.007030483	-0.003316575	0.021130923	0	0.01851768	0	0	0	0.051821258	0	0	0	0	0	0	0	0.12436676	0	0	0	0	0	0.03559028	0	0	0	0.016171899	0	0	0	0.034108493	0.016544379
361	361	619	XRX	Xerox Corporation	Xerox Corporation	000005920401A1	Xerox Corporation	H04N 1/00	H		19990706	Compact document imager	compact document imager display apparatus dimensional image sensor array flat panel display liquid crystal display processing electronics illumination source added illuminate document sensor array provide backlight color imaging achieved providing three sequential illumination pulses appropriate colors document placed close contact sensor array document illuminated electronic image captured store…	1999-07-06	-0.007403907	-0.002230729	0.691722456	-0.002017478	-0.003843385	0	0	0	0	0.010456359	0	0	0	0	0	0	0.017756583	0	0	0	0	0	0	0	0.020992467	0	0	0.039166577	0.016871484	0	0.043617874	0	0.029751401	0	0
362	362	620	XRX	Xerox Corporation	Xerox Corporation	000005920405A1	Xerox Corporation	H04N 1/00	H		19990706	Multifunction device with printer/facsimile contention selection	multifunction device single printer data access thereto jobs generated connected computer jobs received telephone scanner facsimile memory device user interface provided facilitating choice contention schemes giving priority printing based type source including access printer computer access computer facsimile scanner access computer facsimile access selected additional choices contention provide…	1999-07-06	-0.007403907	-0.002230729	0.691722456	-0.002017478	-0.003843385	0.020616669	0	0	0	0.014670569	0	0.061697893	0	0	0	0	0.01482042	0.017815383	0.030156268	0	0	0	0	0	0	0.049307197	0	0.132712692	0.018406995	0	0	0	0	0	0.023983534
363	363	621	XRX	Xerox Corporation	Xerox Corporation	000005920683A1	Xerox Corporation	H03K 9/08	H		19990706	Image enhancement system for high addressability printing	apparatus enhances image high addressability printer generating phase signals pulse width modulator programmable delay buffer xored adjacent phase signals combined corresponding data signal form reset signals reset signals used form phase width modulated serial data signal	1999-07-06	-0.007403907	-0.002230729	0.691722456	-0.002017478	-0.003843385	0	0	0	0	0	0	0	0	0	0	0	0	0	0.028908765	0.07244727	0	0	0	0	0	0.106314108	0	0	0	0	0	0	0.02521213	0.028935263	0
364	364	622	XRX	Xerox Corporation	Xerox Corporation	000005920766A1	Xerox Corporation	H01S 3/02	H		19990706	Red and blue stacked laser diode array by wafer fusion	laser structure inverted side orientation laser structure inverted wafer fused blue laser structure form blue monolithic integrated laser structure semiconductor layer inverted laser structure gainp fusion bonding layer wafer fused semiconductor layer blue laser structure cladding contact layer	1999-07-06	-0.007403907	-0.002230729	0.691722456	-0.002017478	-0.003843385	0	0.037301004	0	0	0	0	0	0.138148069	0	0	0.051625293	0	0.026186246	0	0	0	0	0	0	0	0	0	0	0	0.026067853	0	0	0.138087258	0.128251046	0
365	365	623	XLNX	Xilinx, Inc.	Xilinx, Inc.	000005920223A1	Xilinx, Inc.	H03K 5/08	H		19990706	Method and apparatus to improve immunity to common-mode noise	present invention provides method apparatus improving immunity common mode noise present invention prevents common mode noise exceeding acceptable limits present invention also useful prevent common mode noise converted differential mode noise action parasitic diodes embodiment present invention bleeds charge differential lines relative voltage differential maintained example memory read least li…	1999-07-06	0.007442781	-0.002230729	2.002241921	0.007097933	0.004811307	0.01983358	0	0	0	0.026973747	0	0.032189041	0	0	0	0	0.069348916	0	0	0.206097364	0.030120665	0	0	0	0	0	0	0.015548357	0	0	0	0	0	0	0
366	366	624	NOC	Northrop Grumman Corporation	Northrop Grumman Corporation	000005923302A1	Northrop Grumman Corporation	H01Q 21/00	H		19990713	Full coverage antenna array including side looking and end-free antenna arrays having comparable gain	full coverage antenna module provides radiation degree weight space cost effective manner antenna module includes back back electronically scanned degree antenna arrays fire array mounted least surface bottom surface module fire array directional scanned degree directions serves filler provide coverage supplied side arrays fire array include plurality rows antenna elements adjacent rows separated…	1999-07-13	-0.012860279	-0.003967489	0.863389984	0.00256005	-0.011994839	0.069627449	0	0	0	0.031462893	0	0	0	0	0.056740869	0	0.042931177	0	0	0	0	0	0	0	0.050112166	0.015347177	0.120785847	0	0	0	0.012505865	0	0	0	0
367	367	637	LSI	LSI Logic Corporation	LSI Logic Corporation	000005923047A1	LSI Logic Corporation	H01L 21/60	H		19990713	Semiconductor die having sacrificial bond pads for die test	testing integrated circuits plurality dice arranged rows columns semiconductor wafer facilitated effectively increasing pitch adjacent input output bonding pads providing plurality test pads scribing space adjacent alternate test pads connected alternate bonding pads adjacent thereby effectively increasing pitch adjacent testing integrated circuits tested defective circuits marked wafer scribed s…	1999-07-13	-0.002484842	-0.003967489	0.143209436	-0.000792508	-0.001124152	0.185688302	0	0	0	0	0	0.045675717	0	0	0	0.036110464	0	0.127907038	0	0.040520173	0	0	0	0	0.019925395	0	0	0.018563535	0	0	0	0	0	0	0
368	368	640	EMR	Emerson Electric Company	Emerson Electric Co.	000005923142A1	Emerson Electric Co.	H02K 19/10	H		19990713	Low cost drive for switched reluctance motor with DC-assisted excitation	reluctance machine system including reluctance machine rotor stator including least phase winding full pitch auxiliary field winding constant currents established auxiliary field winding assist establishment magnetic field machine improve machine performance novel power converter uses residual energy remaining phase windings time phase winding energized turned provide constant energy auxiliary fi…	1999-07-13	-0.014000443	-0.003967489	0.770675698	-0.00672978	-0.004213016	0.024003496	0	0	0	0.077190392	0	0.058008563	0	0	0	0	0	0	0	0	0	0	0	0	0	0	0.335964352	0	0.019901168	0	0	0	0	0	0.020232132
369	369	641	GE	General Electric Company	General Electric Company	000005923550A1	General Electric Company	H02M 5/42	H		19990713	Interference reduction by harmonic phase shift in multiple PWM rectifier operation	method apparatus reduction radio frequency interference caused pulse width modulation rectifier switching devices multiple rectifiers connected common power source general invention reduces radio frequency signals introduced power source phase shifting operation rectifiers rectifiers switching devices gated conduction first portion pulse width modulation cycle switching devices another rectifier …	1999-07-13	0.001624053	-0.003967489	0.946375312	0.00304724	0.002331547	0	0	0.034320723	0	0	0	0	0	0.012280495	0	0	0	0	0	0	0	0	0.027125828	0	0	0	0	0.012087459	0.052431393	0	0	0.119844206	0	0.038854145	0
370	370	642	GNTX	Gentex Corporation	Gentex Corporation	000005923028A1	Gentex Corporation	H01J 40/14	H		19990713	Adjustment of photoconductive cell	system method optimizing signal range photocell ambient lighting conditions switched resistor circuit serially connected photocell duty cycle switched resistor circuit controlled provide optimal signal range photocell light dark ambient light conditions	1999-07-13	-0.024913761	-0.003967489	-0.196100688	-0.000115161	-0.025576627	0	0	0	0	0	0	0.141401231	0	0	0	0	0	0.117328808	0	0	0	0	0	0	0	0	0	0	0	0	0	0	0	0.041600559	0.059596788
371	371	643	INTC	Intel Corporation	Intel Corporation	000005923086A1	Intel Corporation	H01L 23/10	H		19990713	Apparatus for cooling a semiconductor die	method apparatus cooling semiconductor embodiment packaged semiconductor thermally coupled cooling plate opening opening cooling plate disposed back side surface semiconductor direct unobstructed access exposed back side surface semiconductor provided conformable thermal conductor indium disposed semiconductor cooling plate improve thermal coupling semiconductor cooling plate embodiment semicondu…	1999-07-13	-0.000955569	-0.003967489	2.033614118	0.001513457	0.005599317	0	0.075496435	0.055801641	0	0	0.02517925	0.010963488	0	0	0	0	0	0.109456062	0	0	0	0	0	0	0.031598382	0	0	0	0	0	0	0	0.179647207	0	0
372	372	644	INTC	Intel Corporation	Intel Corporation	000005923193A1	Intel Corporation	H03K 5/135	H		19990713	Method and apparatus for transferring signals between multiple clock timing domains	briefly accordance embodiment integrated circuit includes electronic circuitry transferring digital data signals along digital data signal path different clock timing domains clock timing domains common higher frequency source clock first clock timing domain clock signal relatively fixed phase second clock timing domain clock signal relatively varying phase electronic circuitry includes delay ele…	1999-07-13	-0.000955569	-0.003967489	2.033614118	0.001513457	0.005599317	0	0	0	0	0	0	0	0	0.020138264	0.019925786	0	0.028695973	0.024425779	0	0	0	0.032811381	0	0	0	0.129719466	0	0	0	0	0	0	0.050139438	0.217279568	0.029835094
373	373	645	INTC	Intel Corporation	Intel Corporation	000005923545A1	Intel Corporation	H02M 3/335	H		19990713	Method and apparatus for providing multiple output voltages from a voltage regulator	voltage regulator illustrating embodiment apparatus present invention described voltage regulator includes output stage providing primary output voltage primary output terminal secondary output voltage secondary output terminal switch charging output stage switch discharging output stage controller controlling charging discharging output stage maintain stability output voltages output stage inclu…	1999-07-13	-0.000955569	-0.003967489	2.033614118	0.001513457	0.005599317	0	0	0	0	0	0	0	0	0	0	0	0	0	0	0.279990941	0	0	0	0	0	0	0	0	0	0	0	0.195658684	0	0	0
374	374	646	INTC	Intel Corporation	Intel Corporation	000005923981A1	Intel Corporation	H01L 21/336	H		19990713	Cascading transistor gate and method for fabricating the same	cascading transistor gate structure method fabricating disclosed substrate provided layer gate dielectric material formed substrate layer electrically conductive material formed gate dielectric layer hard mask material formed layer electrically conductive material photoresist mask used pattern layer hard mask material form hard mask layer spacer material deposited existing structures layer spacer…	1999-07-13	-0.000955569	-0.003967489	2.033614118	0.001513457	0.005599317	0	0.26284644	0	0.277474314	0	0	0	0.134865627	0.034384422	0	0	0.011071238	0	0	0	0.120388404	0.011743269	0	0	0	0	0	0	0	0	0	0	0	0	0
375	375	647	LFUS	Littelfuse, Inc.	Littelfuse, Inc.	000005923239A1	Littelfuse, Inc.	H01H 85/046	H		19990713	Printed circuit board assembly having an integrated fusible link	printed circuit board assembly comprising printed circuit board plurality conductive traces deposited surface thereof define plurality electrical circuit geometries plurality thin film fuses deposited printed circuit board fuse providing circuit protection plurality conductive traces	1999-07-13	-0.0432168	-0.003967489	0.692021312	-0.000925424	-0.039545788	0	0	0	0	0	0	0	0	0	0	0	0	0.338147044	0	0	0.107121266	0	0	0	0	0	0	0	0	0	0	0	0	0	0
376	376	648	LMT	Lockheed Martin Corporation	Lockheed Martin Corporation	000005923533A1	Lockheed Martin Corporation	H05K 7/20	H		19990713	Multiple tile scaleable cooling system for semiconductor components	fluid cooling system edge cooling semiconductor tiles arranged rows columns mounted panels constructed coolant supply return pipe individual coolant supply return lines panels fluid flows separate fluid cooling passageways columns tiles passageways coupled coolant supply line coolant return line panel passageways follow winding path provides cooling major portion periphery tiles column minor port…	1999-07-13	-0.003350099	-0.003967489	0.140665208	0.003761376	-0.006553387	0.063208558	0	0.010280344	0	0.045858383	0	0	0	0.010346787	0	0	0	0	0	0	0.011809805	0	0	0	0.078660965	0	0	0	0	0	0	0.011147165	0.103989914	0	0
377	377	649	MU	Micron Technology, Inc.	Micron Technology, Inc.	000005923081A1	Micron Technology, Inc.	H01L 23/28	H		19990713	Compression layer on the leadframe to reduce stress defects	assembly includes dielectrically adhered underside lead frame active surface underlying attached lead frame coated polymeric material polyimide underside lead frame overlying coated layer soft material silver lower hardness coating active surface absorbing point stresses penetration stacked filler particles soft material reduces point stresses active surface disadhesion stresses lead frame compon…	1999-07-13	0.056954893	-0.003967489	2.280106285	0.00238312	0.06361807	0	0.026455702	0.049525842	0	0	0	0	0.022660363	0	0	0	0	0	0	0	0	0	0	0	0.615843415	0	0.021255009	0	0	0	0	0	0	0	0
378	378	650	MU	Micron Technology, Inc.	Micron Technology, Inc.	000005923948A1	Micron Technology, Inc.	H01J 1/30	H		19990713	Method for sharpening emitter sites using low temperature oxidation processes	improved method sharpening emitter sites cold cathode field emission displays feds includes steps forming projection baseplate growing oxide layer projection using temperature oxidation process stripping oxide layer preferred temperature oxidation processes include bath anodic oxidation plasma assisted oxidation high pressure oxidation temperature oxidation processes grow oxide film using consump…	1999-07-13	0.056954893	-0.003967489	2.280106285	0.00238312	0.06361807	0	0	0	0.08630576	0.012227136	0	0	0.080747053	0	0	0	0.025563281	0	0	0	0	0	0	0	0	0	0	0	0	0.024293976	0	0.011934285	0	0	0
379	379	651	MU	Micron Technology, Inc.	Micron Technology, Inc.	000005923959A1	Micron Technology, Inc.	H01L 21/44	H		19990713	Ball grid array (BGA) encapsulation mold	molding machine encapsulating electronic devices mounted side substrate ball grid array grid array land grid array opposite side member biased floating plate apparatus compensate variations substrate thickness collection venting apparatus relieving gases emitted encapsulated underside substrate	1999-07-13	0.056954893	-0.003967489	2.280106285	0.00238312	0.06361807	0	0.038477212	0	0	0	0	0	0	0	0	0	0	0	0	0	0	0	0	0	0.061566986	0	0.027380038	0	0	0	0	0	0	0	0
380	380	652	MU	Micron Technology, Inc.	Micron Technology, Inc.	000005924012A1	Micron Technology, Inc.	H01L 21/44	H		19990713	Methods, complexes, and system for forming metal-containing films	method forming film substrate using group metal complexes complexes methods particularly suitable preparation semiconductor structures using chemical vapor deposition techniques systems	1999-07-13	0.056954893	-0.003967489	2.280106285	0.00238312	0.06361807	0	0.142752483	0	0	0	0	0	0	0	0	0	0	0	0	0	0	0	0	0	0	0	0	0.091327421	0	0	0	0	0	0	0
381	381	654	QCOM	QUALCOMM Incorporated	QUALCOMM Incorporated	000005923705A1	QUALCOMM Incorporated	H04B 1/38	H		19990713	UART based autobauding without data loss	cellular telephone includes universal asynchronous receive transmit uart chip receiving data serial format external source laptop computer converting serial data parallel bytes data transmission microcontroller cellular telephone uart operates modes sample mode byte mode sample mode voltage levels serial data signals received uart detected sample bytes generated representative voltage levels samp…	1999-07-13	-0.020990203	-0.003967489	2.385511442	0.005041725	-0.016567437	0	0	0	0	0	0	0	0	0.012685446	0	0	0	0.021323524	0	0	0	0	0.085911743	0	0	0.113526866	0	0	0	0	0	0	0	0	0.027739696
382	382	659	TXN	Texas Instruments Incorporated	Texas Instruments Incorporated	000005922619A1	Texas Instruments Incorporated	H01L 20/21	H		19990713	Patternless technique for building self-aligned floating gates	patternless self aligning method forming floating gate silicon wafer plurality raised field oxide isolation structures method present invention includes depositing polysilicon layer onto silicon wafer raised field oxide isolation structures depositing polysilicon etch masking layer onto polysilicon layer planarizing polysilicon etch masking layer polysilicon etch masking layer etched expose polys…	1999-07-13	-0.009777064	-0.003967489	0.813306329	0.003625572	-0.010175851	0	0.080697037	0	0	0.067270041	0	0	0.298832744	0	0	0.037951361	0	0	0	0	0	0	0	0	0.017129384	0	0	0	0	0	0	0	0	0	0
383	383	660	TXN	Texas Instruments Incorporated	Texas Instruments Incorporated	000005923074A1	Texas Instruments Incorporated	H01L 29/00	H		19990713	Low capacitance interconnect structure for integrated circuits using decomposed polymers	capacitance interconnect structure process provided integrating decomposed polymers integrated circuit structures processes especially requiring multiple levels interconnect lines reduced capacitance prior structures embodiments present invention polymers typically decompose gases lower dielectric coefficients original polymer provide lower dielectric constant material conductive interconnects in…	1999-07-13	-0.009777064	-0.003967489	0.813306329	0.003625572	-0.010175851	0.041663602	0	0	0.095775239	0.027003793	0	0.020204175	0.014511342	0	0	0.026530173	0	0.059159998	0	0	0.021902731	0	0	0.01352308	0	0.015169733	0.027499484	0	0	0	0	0.066899538	0	0	0
384	384	662	XRX	Xerox Corporation	Xerox Corporation	000005923955A1	Xerox Corporation	H01L 21/44	H		19990713	Fine flip chip interconnection	disclosed process creating flip chip bonded combination first integrated circuit second integrated circuit creating first connection means bonding first integrated circuit within first wall structure second connection means bonding second integrated circuit within second wall structure removing second wall structure partially placing second connection means within first wall structure respective …	1999-07-13	0.002167101	-0.003967489	0.693377267	-0.00276479	0.007682858	0	0	0	0	0	0.115347944	0	0.019834096	0	0	0.036060877	0	0.192974582	0	0	0	0	0	0	0	0	0	0	0	0	0	0	0.10938403	0	0
385	385	663	XLNX	Xilinx, Inc.	Xilinx, Inc.	000005923185A1	Xilinx, Inc.	H03K 19/094	H		19990713	Logic circuit programmable to implement at least two logic functions	present invention provides logic circuit programmable implement first logic function second logic function using four transistors embodiment logic circuit includes first transistor second transistor third transistor fourth transistor first signal line receiving first input signal second signal line receiving second input signal control signal line receiving control signal output signal line recei…	1999-07-13	-0.002055724	-0.003967489	1.839472231	0.004329705	0.000912656	0	0	0	0	0.116748266	0	0	0	0.084603645	0	0	0	0.01822499	0	0.107244924	0	0	0.017447583	0	0	0	0	0	0	0	0	0	0	0	0
386	386	665	CAT	Caterpillar, Inc.	Caterpillar Inc.	000005925852A1	Caterpillar Inc.	H02G 3/18	H		19990720	Lead wire feed-through device	structure making sealed electrical connection barrier disclosed structure comprises feed board sealed aperture barrier conductive disposed within bore formed board inner outer conductors electrically connected conductive means connecting structures formed respective ends thereof plurality layers insulative materials formed inner outer conductors conductive electrically insulate conductors conduct…	1999-07-20	-0.001037512	-0.021941844	0.545027869	-0.001158034	0.012079438	0	0	0	0	0	0	0	0	0	0	0	0	0.054543797	0	0	0.266612142	0	0	0	0	0	0	0	0	0	0	0	0	0.015960034	0
387	387	666	CAT	Caterpillar, Inc.	Caterpillar Inc.	000005926082A1	Caterpillar Inc.	H01F 3/00	H		19990720	Solenoid stator assembly	present solenoid stator assembly adapted mounted upon mounting seat fuel injector valve assembly includes housing upper lower base adapted mounting seat fuel injector valve substantially shaped stator core disposed within housing stator core includes portion first second first outer pole piece depends substantially perpendicularly first second outer pole piece depends substantially perpendicularl…	1999-07-20	-0.001037512	-0.021941844	0.545027869	-0.001158034	0.012079438	0	0	0	0	0	0	0	0	0	0	0	0.072818808	0	0	0	0.0528281	0	0	0	0	0	0.129799634	0	0	0.019341556	0	0	0	0	0
388	388	667	CRUS	Cirrus Logic, Inc.	Cirrus Logic, Inc.	000005926055A1	Cirrus Logic, Inc.	H03L 5/00	H		19990720	Five volt output connection for a chip manufactured in a three volt process	output circuit producing volt output signals chip manufactured volt process provided control signal logic circuit pseudoground generating circuit output signal generation circuit control signal logic circuit receives volt data signals internal logic circuitry chip produces control signals function volt data signals pseudoground generating circuit coupled control signal logic circuit generates pse…	1999-07-20	-0.063178902	-0.021941844	1.723461796	-0.007752921	-0.017610051	0	0.030666724	0	0	0	0	0	0.013621218	0	0	0	0.017648099	0.116588511	0	0.135819077	0	0	0	0	0	0	0	0	0.040780507	0	0	0	0	0	0
389	389	668	CRUS	Cirrus Logic, Inc.	Cirrus Logic, Inc.	000005926505A1	Cirrus Logic, Inc.	H04B 1/38	H		19990720	Device, system, and method for modem communication utilizing two-step mapping	modem technology implemented system including personal computer enable communication pstn using communication software includes mapping algorithm mapping data signal points divided segments different distances	1999-07-20	-0.063178902	-0.021941844	1.723461796	-0.007752921	-0.017610051	0	0	0	0	0	0	0	0	0	0	0	0	0	0	0	0	0.040490806	0.096028499	0	0	0	0	0.174849227	0	0	0	0	0	0	0.043550692
390	390	669	CSCO	Cisco Systems, Inc.	Cisco Technology, Inc.	000005926475A1	Cisco Technology, Inc.	H04J 3/02	H		19990720	Method and apparatus for ensuring ATM cell order in multiple cell transmission lane switching system	multiple cell lane switching system includes number individual cards interconnected plurality cell lanes card includes devices receiving plurality cells transmission line buffering cells order corresponding received cell order cells transmitted first card across plurality cell lanes second card order corresponding received first transmission line first card second card cells read cell lanes buffe…	1999-07-20	-0.042266794	-0.021941844	1.728074496	-7.14E-05	-0.004278235	0	0	0	0	0.062101915	0.109617755	0	0	0	0	0	0	0	0	0	0	0.014104103	0.092573531	0	0	0	0	0	0.014423536	0	0	0	0.014270979	0	0
391	391	670	NOC	Northrop Grumman Corporation	Northrop Grumman Corporation	000005925895A1	Northrop Grumman Corporation	H01L 29/12	H		19990720	Silicon carbide power MESFET with surface effect supressive layer	silicon carbide metal semiconductor field effect transitor fabricated silicon carbide substrate layer suppresses surface effects method producing surface effect suppressive layer formed exposed portions transistor channel least portion contact degenerate region surface effect suppressive layer made undoped silicon carbide insulator silicon dioxide silicon nitride surface effect suppressive layer …	1999-07-20	-0.014462823	-0.021941844	0.936614697	0.003455769	0.002632462	0	0.059304643	0	0	0	0	0	0.327033669	0.134701014	0	0	0	0	0	0	0	0	0	0	0.062081654	0	0	0	0	0	0	0	0	0	0
392	392	684	LSI	LSI Logic Corporation	LSI Logic Corporation	000005926227A1	LSI Logic Corporation	H04N 7/00	H		19990720	Video decoder dynamic memory allocation system and method with error recovery	video decoder uses dynamic memory allocation scheme synchronization counter decoder display synchronization synchronization counter advantageously allows graceful recovery error conditions decoding portion video decoder falls behind display portion video decoder embodiment video decoder includes mpeg bitstream decoder fifo buffer logic free segment register display processor video decoder decodes…	1999-07-20	-0.022086364	-0.021941844	0.359373161	-0.001056914	-0.013144141	0.059456229	0	0.037596215	0	0	0	0	0	0	0	0	0	0	0	0	0	0.070484094	0.103293478	0	0	0	0	0	0	0.02156323	0	0	0.021799235	0.029799217	0
393	393	685	LSI	LSI Logic Corporation	LSI Logic Corporation	000005926489A1	LSI Logic Corporation	H03M 13/22	H		19990720	Non-equalized digital receiver using block decoding with erasure and error correction	communications receiver system presented detecting burst errors providing erasure information block decoder thereby effectively doubling conventional correction capability block decoder minimal increase complexity embodiment receiver includes demodulator includes circuitry detect error bursts received symbol sequence detected locations symbols error marked form erasure flags error correction deco…	1999-07-20	-0.022086364	-0.021941844	0.359373161	-0.001056914	-0.013144141	0	0	0.051868632	0	0	0	0.030701322	0	0	0	0	0	0	0	0	0	0	0.077160507	0	0	0.097945146	0	0.096667163	0	0	0	0	0.060646046	0	0.047387555
394	394	686	LSI	LSI Logic Corporation	LSI Logic Corporation	000005926720A1	LSI Logic Corporation	H01L 21/76	H		19990720	Consistent alignment mark profiles on semiconductor wafers using PVD shadowing	provided method composition obtaining consistent alignment mark profiles detectibiliy detection accuracy conjunction planarization processes semiconductor fabrication method involves physical vapor deposition metal angled metal lined alignment mark trench surface semiconductor wafer following wafer planarization shape trench creates shadowing effect produces minimal deposition angled region trenc…	1999-07-20	-0.022086364	-0.021941844	0.359373161	-0.001056914	-0.013144141	0	0.054024618	0	0	0	0	0	0	0	0	0.036998577	0.018413017	0	0.125049889	0	0	0	0	0	0	0	0	0	0	0	0	0.016796602	0	0	0
395	395	691	EMR	Emerson Electric Company	Emerson Electric Co.	000005925965A1	Emerson Electric Co.	H02K 37/02	H		19990720	Axial flux reluctance machine with two stators driving a rotor	axial flux reluctance machine including rotor formed wound tape paramagnetic material first stator formed wound tape paramagnetic material similarly constructed second stator first second stators define stator poles wherein stator poles first stator completely aligned stator poles second stator also reluctance machine system energizing axial flux reluctance machine methods forming wound tape roto…	1999-07-20	-0.012916028	-0.021941844	0.595296437	-0.005812228	0.005958102	0	0.127114117	0	0	0	0	0	0	0	0	0	0	0	0.019536866	0	0	0	0	0	0.207700953	0	0.373990357	0	0	0	0	0	0	0	0
396	396	692	GE	General Electric Company	General Electric Company	000005926467A1	General Electric Company	H04B 7/204	H		19990720	Method and apparatus for doppler based multiple access communication control	single simple multi moded protocol implementation different data transportation earth orbit systems uses doppler based multiple access dbma system assign transmission times responding transceivers doppler frequency shift observed transceivers used control transmissions system maximum capacity limit times	1999-07-20	-0.020521942	-0.021941844	0.929969029	0.003265707	-0.003382413	0	0	0	0	0	0	0.028084818	0	0	0	0	0	0	0	0	0	0.030849783	0.05382989	0	0	0	0	0.341199219	0.032827359	0	0	0	0	0	0
397	397	694	INTC	Intel Corporation	Intel Corporation	000005926222A1	Intel Corporation	H04N 7/32	H		19990720	Bitrate estimator for selecting quantization levels for image encoding	estimate number bits required encode block transform coefficients specified quantization level generated without performing actual encoding transform coefficients specified level used generate indices lookup tables number bits contributed encoded bitstream transform coefficient lookup table used perform linear compression level unquantized transform coefficients zero runs degrees quantizer unquan…	1999-07-20	-0.039627745	-0.021941844	1.635783235	0.006000912	-0.009736557	0	0	0.043864194	0	0	0	0.09765172	0	0	0	0	0	0	0	0	0	0.049996182	0	0	0	0	0	0	0	0	0	0	0	0.013146101	0
398	398	695	INTC	Intel Corporation	Intel Corporation	000005926367A1	Intel Corporation	H05K 7/20	H		19990720	Method and apparatus for the thermal management of electronic devices	apparatus comprising enclosure power supply circuit passive heat removal device described specifically enclosure plurality sides defines plenum wherein select ones plurality sides openings disposed therein disposed within first openings power supply circuit disposed within enclosure operative provide power electronic components disposed outside enclosure dissipate heat plenum passive heat removal…	1999-07-20	-0.039627745	-0.021941844	1.635783235	0.006000912	-0.009736557	0.014425386	0	0	0	0	0.052712452	0	0	0	0	0	0	0.039475955	0.015059269	0	0.082022049	0	0	0.029169068	0	0	0	0	0.016555605	0	0	0	0	0	0
399	399	696	INTC	Intel Corporation	Intel Corporation	000005926550A1	Intel Corporation	H04L 9/00	H		19990720	Peripheral device preventing post-scan modification	scanner constructed prevent illicit post scan modification data data representation visual images printed document scanned scanner prevent illicit post scan modification scanner produces digital signature output combination data virtually ensures detection post scan modification data	1999-07-20	-0.039627745	-0.021941844	1.635783235	0.006000912	-0.009736557	0	0	0	0	0	0	0	0	0	0	0	0	0.029331401	0.027750187	0.03085917	0	0.028157687	0	0.083794706	0	0.029184289	0	0.030415351	0	0	0	0	0	0	0
400	400	697	MCHP	Microchip Technology Incorporated	Microchip Technology Incorporated	000005925921A1	Microchip Technology Incorporated	H07L 29/41	H		19990720	Geometrical layout technique for a circular capacitor within an array of matched capacitors on a semiconductor device	geometrical layout technique individual circular capacitor semiconductor device circular capacitors reduce detrimental effects corner etching peripheral capacitance capacitor capacitor coupling electric field anomalies result superior capacitor matching circular capacitor comprised circular bottom plate made conducting material circular dielectric material coupled bottom plate circular plate made…	1999-07-20	-0.050101811	-0.021941844	2.252926207	-0.001371513	0.000703056	0	0	0	0.108320765	0.026204258	0	0.025607126	0	0	0	0	0	0	0	0	0	0	0	0	0.014868149	0	0.02620104	0.065129459	0	0	0	0	0	0.049342114	0
401	401	698	MU	Micron Technology, Inc.	Micron Technology, Inc.	000005925916A1	Micron Technology, Inc.	H01L 3/113	H		19990720	Semiconductor processing method of providing electrical isolation between adjacent semiconductor diffusion regions of different field effect transistors and integrated circuitry having adjacent electrically isolated field effect transistors	integrated circuitry adjacent electrically isolated field effect transistors disclosed includes bulk semiconductor substrate electrically insulative device isolation mass located substrate positioned opposing active area regions first pair diffusion regions associated active area abutting electrically insulative device isolation mass pair field effect transistors received within active area secon…	1999-07-20	-0.058985155	-0.021941844	1.971889636	0.002052561	-0.017770822	0	0.149215892	0	0	0.090723351	0.063120857	0	0	0.216212153	0	0	0	0	0	0	0.154933989	0	0	0	0	0	0	0	0	0.064314716	0	0	0	0	0
402	402	699	MU	Micron Technology, Inc.	Micron Technology, Inc.	000005925930A1	Micron Technology, Inc.	H01L 23/48	H		19990720	IC contacts with palladium layer and flexible conductive epoxy bumps	apparatus method forming substrate palladium metal layer least contact point substrate flexible conductive polymer bump preferably stage epoxy palladium plated contact point present invention also relates assemblies comprising substrates	1999-07-20	-0.058985155	-0.021941844	1.971889636	0.002052561	-0.017770822	0	0.050940752	0	0	0	0	0	0.047725186	0	0	0.037114751	0	0	0	0.036227416	0.043307971	0	0	0	0	0	0	0	0	0	0	0	0	0	0
403	403	700	MU	Micron Technology, Inc.	Micron Technology, Inc.	000005925937A1	Micron Technology, Inc.	H01L 23/544	H		19990720	Semiconductor wafer, wafer alignment patterns	semiconductor processing method forming integrated cicuitry semiconductor wafer includes forming least discrete wafer alignment patterns wafer discrete alignment patterns respective series elevation steps provided therein fabricating integrated circuitry elsewhere wafer processing first portion least alignment patterns differently second portion alignment pattern render first portion different se…	1999-07-20	-0.058985155	-0.021941844	1.971889636	0.002052561	-0.017770822	0	0.200659588	0	0	0	0	0	0	0	0	0.167228907	0	0.041092556	0	0	0	0	0	0.01957651	0	0	0	0	0	0	0	0	0	0	0
404	404	701	MU	Micron Technology, Inc.	Micron Technology, Inc.	000005926034A1	Micron Technology, Inc.	H03K 19/173	H		19990720	Fuse option for multiple logic families on the same die	chip interface selected using fuse option coupled integrated circuitry chip logic circuitry fuse options correspond antifuses fuses embodiment plurality fuse options manufactured integrated circuit fuse option coupled integrated circuitry chip separate complete logic circuitry different logic types used interface chip another embodiment type logic circuitry manufactured chip logic circuitry pull …	1999-07-20	-0.058985155	-0.021941844	1.971889636	0.002052561	-0.017770822	0	0	0	0	0	0	0	0	0.029945169	0	0.022866674	0.021409981	0.086576365	0	0.143187404	0	0	0	0	0	0	0	0	0.030588733	0	0.010774115	0	0	0	0
405	405	702	MU	Micron Technology, Inc.	Micron Technology, Inc.	000005926047A1	Micron Technology, Inc.	H03L 7/06	H		19990720	Synchronous clock generator including a delay-locked loop signal loss detector	loss signal detector delay locked loop type produces plurality output signals response clock signal comprised first monitor receiving first plurality output signals delay locked loop second monitor receives second plurality output signals delay locked loop first second signals preferably necessarily quadrature respect another monitors clocked clock signal inverse clock signal plurality logic gate…	1999-07-20	-0.058985155	-0.021941844	1.971889636	0.002052561	-0.017770822	0	0	0	0	0	0	0	0	0	0	0	0	0	0	0.098683529	0	0	0	0	0	0.034721721	0	0	0	0	0	0	0	0.119961433	0
406	406	703	MU	Micron Technology, Inc.	Micron Technology, Inc.	000005926718A1	Micron Technology, Inc.	H01L 21/20	H		19990720	Method for forming a capacitor	method forming capacitor outwardly semiconductor substrate alternating layers first second materials formed outwardly semiconductor substrate first vias formed layers first second materials semiconductor substrate second vias formed layers first second materials second formed location adjacent vias first trunk first plate capacitor formed selectively depositing semiconductor material poly silicon…	1999-07-20	-0.058985155	-0.021941844	1.971889636	0.002052561	-0.017770822	0.018711861	0.092278056	0	0.085775912	0	0	0	0.201513067	0	0	0	0	0	0	0	0.201377898	0	0	0	0	0	0	0	0	0	0	0	0	0	0
407	407	704	MU	Micron Technology, Inc.	Micron Technology, Inc.	000005926730A1	Micron Technology, Inc.	H01L 21/3115	H		19990720	Conductor layer nitridation	methods apparatus forming word line stacks comprise forming thin nitride layer coupled bottom silicon layer conductor layer embodiment diffusion barrier layer coupled thin nitride layer bottom silicon layer thin nitride layer formed annealing silicon oxide film nitrogen containing ambient	1999-07-20	-0.058985155	-0.021941844	1.971889636	0.002052561	-0.017770822	0	0	0	0	0.050310336	0	0	0.533892453	0	0	0	0	0	0	0.052991748	0	0	0	0	0	0	0	0	0	0	0	0	0	0	0
408	408	705	MU	Micron Technology, Inc.	Micron Technology, Inc.	000005926739A1	Micron Technology, Inc.	H01L 21/318	H		19990720	Semiconductor processing method of promoting photoresist adhesion to an outer substrate layer predominately comprising silicon nitride	semiconductor processing method promoting adhesion photoresist outer substrate layer predominately comprising silicon nitride includes providing substrate providing outer layer outwardly substrate outer layer outer surface covering outer surface discrete photoresist adhesion layer depositing layer photoresist outer surface intermediate discrete adhesion layer thereover photoresist adhering layer …	1999-07-20	-0.058985155	-0.021941844	1.971889636	0.002052561	-0.017770822	0.012132798	0	0	0	0	0	0.031932294	0.529457211	0	0	0	0.010439023	0	0	0	0.221461624	0	0	0	0.060701147	0	0	0	0	0	0	0	0	0	0
409	409	706	MU	Micron Technology, Inc.	Micron Technology, Inc.	000005926740A1	Micron Technology, Inc.	H01L 21/31	H		19990720	Graded anti-reflective coating for IC lithography	substantially continuously graded composition silicon oxycarbide sioc antireflective coating antireflective layer interposed photoresist layer underlying substrate matches optical impedance interface photoresist optical impedance decreases absorptivity increases substantially continuously direction away interface photoresist composition graded sioc interface photoresist direction away photoresist…	1999-07-20	-0.058985155	-0.021941844	1.971889636	0.002052561	-0.017770822	0	0	0	0	0	0	0	0.177289635	0.01563671	0.037269749	0	0.029607994	0	0	0	0.022486571	0	0	0	0.047154471	0	0	0	0.059056412	0	0	0.134972155	0	0	0.033714354
410	410	707	MSFT	Microsoft Corporation	Microsoft Corporation	000005926474A1	Microsoft Corporation	H04L 12/56	H		19990720	Protection against multiple senders in a multipoint to point data funnel	system includes protection multiple senders multipoint point data funnel connects multiple data sources single data sink protection afforded employing tokens adopting token protocol particular data source must possession token order send data data funnel token exhibits data source permission output data data funnel system operate scheduled mode operation system knows priori data source send data …	1999-07-20	-0.052832793	-0.021941844	1.974859431	0.002073813	-0.011574548	0	0	0	0	0	0	0	0	0.035863925	0	0	0	0	0	0.016852638	0	0	0.081535868	0	0	0	0	0	0.052524444	0	0	0	0	0	0.036805999
411	411	708	QCOM	QUALCOMM Incorporated	QUALCOMM Incorporated	000005926746A1	QUALCOMM Incorporated	H04B 7/00	H		19990720	Frequency and other parameter adjustment using training channel	novel improved method system reducing bandwidth requirements satellite wireless communication networks described accordance embodiment invention training sequence transmitted training channel terminal master station master station measures frequency error training sequence provides frequency error terminal terminal adjusts transmit frequency frequency error offsetting data channel transmissions f…	1999-07-20	0.026429379	-0.021941844	1.334812083	0.009244229	0.046473388	0	0	0	0	0	0	0	0	0	0	0	0	0	0	0	0	0.039564718	0.241780728	0	0	0	0	0	0	0	0	0	0	0	0
412	412	712	TXN	Texas Instruments Incorporated	Texas Instruments Incorporated	000005925922A1	Texas Instruments Incorporated	H01L 29/00	H		19990720	Depletion controlled isolation stage	input protection device presented depletion controlled isolation stage embodiment invention depletion controlled isolation resistor formed adjacent diffused regions well diffusion diffused region electrically contacts input bond primary protective device diffused region electrically contacts second protective device internal circuit protect depletion controlled isolation resistor limits amount cu…	1999-07-20	-0.06145857	-0.021941844	1.963265381	0.0005158	-0.018896708	0	0.241405144	0	0	0	0	0.013984923	0	0	0	0	0	0	0	0.063915081	0	0	0	0	0	0	0	0	0	0	0	0.036344051	0	0	0
413	413	713	TXN	Texas Instruments Incorporated	Texas Instruments Incorporated	000005926039A1	Texas Instruments Incorporated	H03K 19/017	H		19990720	Active load for an N channel logic network	active load provided channel logic network active load includes channel device coupled output node channel network clock circuit active load determines whether channel network steady state switching mode channel network switching mode intermediate voltage level bias applied gate channel device facilitate fast switching output node quiescent power consumption without compromising compact semicondu…	1999-07-20	-0.06145857	-0.021941844	1.963265381	0.0005158	-0.018896708	0	0.02102665	0	0	0	0	0	0	0.124609224	0	0	0	0.01534001	0	0.086602226	0	0	0	0.018756758	0	0	0	0	0	0	0	0.018844733	0	0.019154072	0
414	414	714	TXN	Texas Instruments Incorporated	Texas Instruments Incorporated	000005926070A1	Texas Instruments Incorporated	H03K 3/84	H		19990720	Efficient offset mask generator for pseudo-noise sequence generator	apparatus providing reference pseudo noise sequence providing secondary sequence shifted respect reference sequence number chips sequentially shifted apparatus includes first pseudo noise sequence generator pnsg pnsg generating reference code stages stage states feedback loop output pnsg value feedback loop stored stage multiplied constant associated stage respectively result added value previous…	1999-07-20	-0.06145857	-0.021941844	1.963265381	0.0005158	-0.018896708	0	0.056342468	0	0	0	0	0.018657895	0	0	0.067688048	0	0	0	0	0.209120393	0	0.073085964	0.073745064	0	0	0	0	0	0	0	0.010530539	0.021677891	0	0	0.046271663
415	415	715	XRX	Xerox Corporation	Xerox Corporation	000005926459A1	Xerox Corporation	H04J 3/14	H		19990720	Rate shaping in per-flow queued routing mechanisms for available bit rate service	rate shaping provided flow queued routing mechanisms available rate service traffic shaper packet switched communications system serially emits packets time multiplexed flows substantial compliance individual network traffic contracts respective flows individual network traffic contracts include contracts specify respective peak packet emission rates associated peak rate tolerances certain flows …	1999-07-20	-0.010929506	-0.021941844	0.793917824	-0.001859504	0.008350019	0	0	0	0	0.016066903	0	0.062460605	0	0	0	0	0.025519922	0	0	0	0	0	0	0	0	0.011612329	0	0	0	0	0	0	0	0	0.04076704
416	416	716	XRX	Xerox Corporation	Xerox Corporation	000005926726A1	Xerox Corporation	H01L 21/205	H		19990720	In-situ acceptor activation in group III-v nitride compound semiconductors	method manufacturing type nitride compound semiconductor utilizing vapor phase epitaxy carried mocvd reactor growing nitride compound semiconductor reactor employing reaction containing type impurity annealing situ nitride compound semiconductor bring acceptor activation annealing carried temperature growth temperature nitride compound semiconductor reactor cooldown nitrogen reactant precursor pr…	1999-07-20	-0.010929506	-0.021941844	0.793917824	-0.001859504	0.008350019	0	0.122337036	0	0	0	0	0	0.106584251	0	0	0	0	0	0	0	0	0	0	0.014338292	0	0	0	0	0	0.078308381	0	0	0	0.011415893	0
417	417	717	ADBE	Adobe Systems Incorporated	Adobe Systems Incorporated	000005930396A1	Adobe Systems Incorporated	H04N 1/405	H		19990727	Method and apparatus for generating halftone output	method generating halftone output output device method includes retrieving least table associates gray levels halftone results region output frame including pixel determining reference gray level tile output frame including pixel using least table determine halftone result reference gray level storing halftone result reference gray level tile output frame delivering output frame output device tab…	1999-07-27	0.020217481	0.01112677	0.783538044	0.00096885	0.010530383	0	0	0.044972304	0	0	0	0	0	0	0	0	0	0	0	0.069698289	0	0.023483545	0.078178033	0.119858295	0	0	0	0.01586053	0	0	0	0	0	0	0
418	418	718	ADI	Analog Devices, Inc.	Analog Devices, Inc.	000005929514A1	Analog Devices, Inc.	H01L 23/48	H		19990727	Thermally enhanced lead-under-paddle I.C. leadframe	lead paddle leadframe employs thermally conductive paddle heat sink side adhered thermally conductive adhesive inner portions package leads extend along attached bottom side paddle thermally conductive electrically isolating adhesive heat generated conducted leads package paddle heat sink leads close contact paddle reducing leadframe thermal resistance increasing amount power consumed enabling st…	1999-07-27	0.048361329	0.01112677	2.816277846	-0.00721678	0.024242033	0	0	0	0	0.017140009	0	0.076848343	0	0	0	0	0	0	0	0	0.059281129	0	0	0	0	0	0	0	0	0	0	0	0	0	0
419	419	719	AMAT	Applied Materials, Inc.	Applied Materials, Inc.	000005928389A1	Applied Materials, Inc.	H01L 21/02	H		19990727	Method and apparatus for priority based scheduling of wafer processing within a multiple chamber semiconductor wafer processing tool	apparatus concomitant method performing priority based scheduling wafer processing within multiple chamber semiconductor wafer processing system cluster tool sequencer assigns priority values chambers cluster tool moves wafers chamber chamber accordance assigned priorities sequencer capable determining amount time available priority move performed time sufficient sequencer performs priority move …	1999-07-27	0.04492157	0.01112677	2.637270614	0.000920507	0.014656759	0	0.014869278	0	0	0	0	0.628524303	0	0	0	0.027872493	0.027211191	0	0.013839602	0.014072613	0	0	0	0	0	0	0	0	0	0	0	0	0	0	0.072583303
420	420	720	AMAT	Applied Materials, Inc.	Applied Materials, Inc.	000005928732A1	Applied Materials, Inc.	H05H 1/24	H		19990727	Method of forming silicon oxy-nitride films by plasma-enhanced chemical vapor deposition	method producing silicon nitride films provided utilizing reactant mixture silane nitrous oxide nitrogen deposition temperature less degree flowing reactant mixture inlet manifold also upper electrode plasma enhanced chemical vapor deposition chamber inlet manifold upper plate parallel plate plasma chamber communicating reactant chamber plate plurality apertures comprising outlet chamber processi…	1999-07-27	0.04492157	0.01112677	2.637270614	0.000920507	0.014656759	0	0	0	0.01985353	0	0	0	0	0	0	0	0	0	0	0	0	0	0	0	0	0	0.033499736	0	0	0.071627185	0	0	0.082928501	0	0
421	421	721	AMAT	Applied Materials, Inc.	Applied Materials, Inc.	000005929373A1	Applied Materials, Inc.	H05K 5/06	H		19990727	High voltage feed through	high voltage feed supplies power device passage wall vacuum chamber feed includes ceramic body comprising first brazing surface second brazing surface central passage conductor power source connector brazed first brazing surface mounting flange brazed second brazing surface wherein first second brazing surfaces positioned reduce tensile forces brazed connections brazing surfaces preferably coplan…	1999-07-27	0.04492157	0.01112677	2.637270614	0.000920507	0.014656759	0	0.061585553	0	0	0	0.012350632	0	0	0	0	0	0	0	0	0	0	0	0	0	0.165158793	0	0	0	0.030847196	0	0	0	0.026857825	0	0
422	422	722	COHR	Coherent, Inc.	Coherent, Inc.	000005930600A1	Coherent, Inc.	H01L 21/44	H		19990727	Diode-laser module with a bonded component and method for bonding same	method bonding component substrate thermally hardened softened bonding medium employs thermistor heating bonding medium bonding component disclosed example method used bonding optical fiber substrate solder layer alignment semiconductor laser diode laser module	1999-07-27	-0.007662903	0.01112677	1.125361967	-0.004050899	-0.016133648	0	0.083274886	0	0	0.035301898	0	0	0.037485585	0	0	0	0	0	0	0	0	0	0	0	0	0	0	0	0	0.031647205	0	0	0.06291534	0	0
423	423	724	NOC	Northrop Grumman Corporation	Northrop Grumman Corporation	000005929810A1	Northrop Grumman Corporation	H01Q 3/24	H		19990727	In-flight antenna optimization	method system phased array radar antenna calibration made flight employs synthesized initial transmission signal notch main direction beam effect returning reflected receiver signals main lobe clutter free contain clutter returned solely sidelobe radiation received clutter data processed yield coefficients combined subsequent radar signal return resulting signal main lobe provides return signal f…	1999-07-27	0.003413493	0.01112677	0.794037026	0.004064103	-0.009485677	0	0	0	0	0	0.014472964	0.016442133	0	0.013332291	0.039677549	0	0.013584419	0	0	0	0	0	0.014509112	0	0	0.088098794	0	0	0	0.031487193	0	0	0	0.013408608	0.015983064
424	424	759	EMR	Emerson Electric Company	Emerson Electric Co.	000005929403A1	Emerson Electric Co.	H01H 7/12	H		19990727	Appliance timer having a maskable double throw subinterval mechanism	timer controlling appliance includes subinterval circuit used control appliance function subinterval circuit electrical circuit blades movable open close subinterval circuit timer also includes subinterval lever contacts subinterval subinterval lever movable response subinterval impart motion circuit blades movement acts open close subinterval circuit moreover timer includes masking lever engages…	1999-07-27	0.018164134	0.01112677	0.458979582	-0.002229632	0.015286806	0	0.017993631	0.084852323	0	0.066238679	0	0	0	0	0	0	0	0.205193192	0	0	0	0	0	0	0	0	0	0	0	0.063561112	0	0	0	0	0
425	425	760	EMR	Emerson Electric Company	Emerson Electric Co.	000005929545A1	Emerson Electric Co.	H02K 5/00	H		19990727	End shield for an electric motor, electric motor construction, and method of assembling electric motor	shield mounting stack laminations forming stator electric motor shield inner face facing stack mounting openings alignable holes extending stack spacer inner face adjacent least openings space inner face stack threaded fastener extending mounting opening hole stack readily pull material surrounding hole upwardly form protuberance stack engage resist movement shield relative stack motor incorporat…	1999-07-27	0.018164134	0.01112677	0.458979582	-0.002229632	0.015286806	0	0	0	0.183195084	0	0	0	0	0	0	0	0	0	0	0.015826041	0.107564427	0	0	0	0.044363536	0	0.078897558	0	0	0	0.013283068	0	0	0	0
426	426	762	GE	General Electric Company	General Electric Company	000005929520A1	General Electric Company	H01L 23/34	H		19990727	Circuit with small package for mosfets	circuit small package mosfets comprises load circuit current flows included channel enhancement mode mosfet channel enhancement mode mosfet sources connected together common node current flows mosfets respectively provide positive going negative going contributions current approximately equal values package provided mosfets arranged adjacent plane main surface package area square millimeters chan…	1999-07-27	0.019544674	0.01112677	1.27256315	0.003099582	0.002285574	0	0	0	0	0	0	0	0	0.105027765	0	0	0	0.043581989	0	0	0	0	0	0	0	0	0	0	0	0.057134327	0	0.034149047	0	0	0.018700847
427	427	763	GE	General Electric Company	General Electric Company	000005929610A1	General Electric Company	H02H 7/06	H		19990727	Method and apparatus for shoot-through detection and accommodation in an electric power system including a synchronous generator power source	shoot protection system electric power generating system including synchronous generator bridge rectifier coupled output generator converting alternating current generator direct current rectifier output least inverter coupled rectifier output converting output controlled frequency output application load generator separately excited field winding magnitude field excitation controls voltage outpu…	1999-07-27	0.019544674	0.01112677	1.27256315	0.003099582	0.002285574	0	0	0	0	0.054114316	0	0	0	0	0	0	0	0	0.012059943	0.149619207	0	0	0	0	0.048342042	0	0.012915056	0.044733126	0	0	0	0.135028154	0	0	0
428	428	764	GE	General Electric Company	General Electric Company	000005929663A1	General Electric Company	H03C 3/00	H		19990727	Control circuit for distributed electrical equipment	control circuit distributed electrical equipment includes relaxation oscillator configured voltage frequency conversion whereby output frequency proportional input voltage signal opto coupler provides voltage isolation circuit standard counter translates frequency signals voltage count data	1999-07-27	0.019544674	0.01112677	1.27256315	0.003099582	0.002285574	0	0	0	0	0	0	0	0	0	0	0	0	0.060742445	0	0.181251794	0	0	0	0	0	0	0	0	0	0	0	0	0	0.059216205	0
429	429	765	GE	General Electric Company	General Electric Company	000005929744A1	General Electric Company	H01C 7/10	H		19990727	Current limiting device with at least one flexible electrode	current limiting device electrically conductive composite material inhomogeneous distribution resistance structure comprises conducting filler least electrodes least electrodes flexible electrode maintain contact electrode composite material regardless consumption composite material high current condition	1999-07-27	0.019544674	0.01112677	1.27256315	0.003099582	0.002285574	0	0	0	0.207505614	0	0	0	0	0	0	0	0	0	0	0	0.116381347	0	0.030660069	0	0.034025013	0	0	0.032214504	0	0	0	0	0	0	0
430	430	766	GE	General Electric Company	General Electric Company	000005930282A1	General Electric Company	H01S 3/09	H		19990727	Method and apparatus for adjusting the pump distribution in a laser	exemplary laser apparatus comprises amplification medium amplifies coherent beam passing amplification medium pump provides energy amplification medium tunnel first proximate pump second proximate amplification medium wherein energy provided pump passes tunnel route amplification medium moveable member adjusting spatial distribution energy provided amplification medium pump moveable member typica…	1999-07-27	0.019544674	0.01112677	1.27256315	0.003099582	0.002285574	0	0	0	0	0.012672343	0	0	0	0	0	0	0	0	0.012659582	0	0	0.013893406	0	0.012519374	0	0	0	0.014103573	0	0.040021539	0	0	0.036619943	0	0
431	431	767	GE	General Electric Company	General Electric Company	000005930332A1	General Electric Company	H01J 35/10	H		19990727	Method for connecting a molybdenum-based alloy structure to a structure formed from a more ductile alloy, and related articles	method forming joint molybdenum based alloy structure structure formed ductile alloy disclosed method involves solid state bonding structures carried variety techniques inertia welding explosive welding molybdenum based alloy type material ductile alloy tantalum based niobium based nickel based example method especially useful manufacture devices include rotary anode assemblies illustration metho…	1999-07-27	0.019544674	0.01112677	1.27256315	0.003099582	0.002285574	0	0.101298764	0	0.037611831	0	0	0	0	0	0	0	0	0	0	0	0	0	0.017816432	0	0	0	0	0.140268385	0	0	0.015150458	0	0	0	0
432	432	768	GIS	General Mills, Inc.	General Mills, Inc.	000005928555A1	General Mills, Inc.	H05B 6/80	H		19990727	Microwave food scorch shielding	microwave container morphs relatively microwave transparent condition relatively microwave blocking condition response microwave irradiation container wall section plurality discrete unconnected microwave reflective material elements initially permitting transmission microwave energy container either microwave absorptive material thermally responsive material active coalesce microwave reflective …	1999-07-27	0.011082612	0.01112677	0.219488475	0.002873555	0.005766859	0	0	0.018089632	0.070964612	0	0.018089715	0	0	0	0.038262583	0	0.0538214	0	0	0	0	0	0.038616549	0	0.019439282	0	0	0	0	0.092412382	0	0.018373309	0	0	0
433	433	769	INTC	Intel Corporation	Intel Corporation	000005930668A1	Intel Corporation	H01L 21/28	H		19990727	Process of fabricating embedded ground plane and shielding structures using sidewall insulators in high frequency circuits having vias	process fabricating embedded ground plane shielding structures using sidewall insulators high frequency circuits vias contacts conductive ground plane disposed dielectric layers vias formed removing insulating dielectric conductive ground plane material according single photo lithography masking operation sidewall insulator formed vertical sidewalls vias electrically isolates ground plane interco…	1999-07-27	0.071904661	0.01112677	1.874896551	0.006357084	0.044686034	0.038321149	0	0	0.119770929	0	0	0	0.057031587	0	0	0.036971837	0	0.010098494	0	0	0.090240806	0	0	0	0.011879779	0	0.053231739	0	0	0	0	0	0	0	0
434	434	770	LFUS	Littelfuse, Inc.	Littelfuse, Inc.	000005929740A1	Littelfuse, Inc.	H01H 85/08	H		19990727	One-piece female blade fuse with housing and improvements thereof	female fuse includes female terminal portions fuse link skived region fuse link first second ends first second pellet regions pellet region pellet hole therein first second pellet regions substantially symmetrically spaced opposing sides central axis female fuse fuse link also includes first second forming strips substantially symmetrically connecting first second pellet regions another interior …	1999-07-27	0.019048129	0.01112677	0.75469195	0.001817491	0.008833355	0	0.05577663	0	0	0	0.018117182	0	0	0	0	0	0	0	0	0	0	0	0	0	0.017130012	0	0	0	0	0.014179111	0	0.012573778	0	0	0
435	435	771	LMT	Lockheed Martin Corporation	Lockheed Martin Corporation	000005929595A1	Lockheed Martin Corporation	H01M 10/46	H		19990727	Hybrid electric vehicle with traction motor drive allocated between battery and auxiliary source depending upon battery charge state	electric vehicle controlled conform operation conventional internal combustion engine powered vehicle embodiments charging batteries auxiliary source electricity dynamic braking ramped magnitude batteries state charge partial charge full charge magnitude charging related relative state charge battery deficiency traction motor demand energy available auxiliary electrical source provided batteries …	1999-07-27	-0.012079566	0.01112677	0.816086033	-0.001213863	-0.019946105	0	0	0.083886988	0	0	0.019093599	0.068021603	0	0.019518809	0	0	0	0	0	0.010075356	0	0	0.039868753	0	0	0	0.02687333	0.024313722	0	0.010384798	0	0	0	0	0
436	436	772	LMT	Lockheed Martin Corporation	Lockheed Martin Corporation	000005929732A1	Lockheed Martin Corporation	H01F 7/02	H		19990727	Apparatus and method for amplifying a magnetic beam	apparatus method creating magnetic beam wherein focusing magnet assembly comprised first opposing magnet pair second opposing magnet pair disposed focusing plane magnet respective opposing magnet pairs like pole directed towards geometric center focusing magnet assembly form alignment path like magnetic beams extending alignment path side focusing magnet assembly beam generally perpendicular focu…	1999-07-27	-0.012079566	0.01112677	0.816086033	-0.001213863	-0.019946105	0	0	0	0	0	0.08493825	0	0	0	0	0	0	0	0.011909157	0	0	0	0	0	0.013239011	0	0.204551369	0	0	0	0	0	0.13924171	0	0
437	437	773	MAT	Mattel, Inc.	Mattel, Inc.	000005928020A1	Mattel, Inc.	H01M 2/02	H		19990727	Power connector system for a ride-on vehicle	battery connector system powered ride vehicle children vehicle includes electric motor adapted drive wheels vehicle wiring harness adapted convey power motor battery connector system includes plug attached wiring harness case substantially enclosing positive negative plug contacts plug includes normally open switch interposed switched plug contacts wiring harness switch actuator switch closed whe…	1999-07-27	0.015748428	0.01112677	0.77136546	-0.002528126	0.009693747	0	0	0	0	0	0.073199868	0	0	0	0	0	0	0	0	0	0.076011732	0	0	0	0	0	0.034010038	0.013834829	0	0	0	0	0	0	0
438	438	774	MU	Micron Technology, Inc.	Micron Technology, Inc.	000005928969A1	Micron Technology, Inc.	H01L 21/302	H		19990727	Method for controlled selective polysilicon etching	ammonia based etchant employed dilute aqueous solution preferably moderating agent etch polysilicon ammonium fluoride ammonium hydroxide preferred etchants acetic acid isopropyl alcohol preferred moderating agents respective etchants dilute solutions etchants respective moderating agents provide controllable uniform polysilicon etch reasonably good selectivity undoped polysilicon doped polysilico…	1999-07-27	0.107041794	0.01112677	1.367693849	0.016104389	0.07571939	0	0.065306284	0.041549288	0.035821136	0	0	0	0	0	0	0.020972699	0.033689167	0	0	0	0	0	0	0.079395518	0.054582279	0	0	0	0	0.104444988	0	0	0	0	0.023468321
439	439	775	MU	Micron Technology, Inc.	Micron Technology, Inc.	000005929521A1	Micron Technology, Inc.	H01L 23/48	H		19990727	Projected contact structure for bumped semiconductor device and resulting articles and assemblies	bumped semiconductor device contact structure disclosed including least planar contact plurality projections extending therefrom contacting least solder ball bumped integrated circuit device bumped bumped packaged device projections arranged make electrical contact solder balls bumped device without substantially deforming solder ball accordingly reflow solder balls reform solder balls necessary …	1999-07-27	0.107041794	0.01112677	1.367693849	0.016104389	0.07571939	0.027064895	0.054562081	0	0	0	0	0	0	0	0	0	0	0.031951394	0	0	0	0	0	0	0	0	0.02733057	0	0	0	0	0	0	0	0
440	440	776	MU	Micron Technology, Inc.	Micron Technology, Inc.	000005929526A1	Micron Technology, Inc.	H01L 23/48	H		19990727	Removal of metal cusp for improved contact fill	disclosed method providing improved step coverage contacts conductive materials particularly metals initial conductive layer deposited insulating layer either contact opening formation deposition process tends block contact mouth metal overhang cusp conductive layer deposition contact formation portion initial conductive layer removed thus removing least portion metal cusp opening contact mouth d…	1999-07-27	0.107041794	0.01112677	1.367693849	0.016104389	0.07571939	0.035644807	0.031862635	0.014299294	0	0	0	0	0.092563167	0	0	0	0	0	0	0	0.162549153	0.015860241	0	0	0	0	0	0	0	0.037250474	0	0	0	0	0
441	441	777	MU	Micron Technology, Inc.	Micron Technology, Inc.	000005930106A1	Micron Technology, Inc.	H01G 4/008	H		19990727	DRAM capacitors made from silicon-germanium and electrode-limited conduction dielectric films	exemplary implementation present invention includes capacitor dynamic random access memory cell first plate second plate dielectric layer interposed said first second plates dielectric layer dominated electrode limited conduction includes tantalum pentoxide silicon nitride combination preferred implementation capacitor plates formed silicon germanium layer second plate formed metal dielectric lay…	1999-07-27	0.107041794	0.01112677	1.367693849	0.016104389	0.07571939	0.028641149	0	0	0.13362205	0	0	0	0.177517965	0	0.01985497	0	0	0	0	0	0.076712765	0.021284508	0	0	0	0	0	0	0	0	0	0	0	0	0
442	442	778	MU	Micron Technology, Inc.	Micron Technology, Inc.	000005930602A1	Micron Technology, Inc.	H01L 21/48	H		19990727	Leadframe finger support	leadframe includes leadframe finger support supporting elongate leadframe fingers elongate leadframe fingers subject damage prior assembly process provision leadframe finger support leadframe fingers supported intermediate position along length necessary prevent bending support severed course singulation	1999-07-27	0.107041794	0.01112677	1.367693849	0.016104389	0.07571939	0	0	0	0	0	0	0	0	0	0	0.11687158	0	0.062945813	0.028135311	0	0	0	0	0	0	0	0.039116882	0	0	0	0	0	0.028314834	0.031401705	0
443	443	779	MU	Micron Technology, Inc.	Micron Technology, Inc.	000005930639A1	Micron Technology, Inc.	H01L 21/20	H		19990727	Method for precision etching of platinum electrodes	disclosed method precision etching films process integrated circuit wafers method particularly useful etching films comprising noble metals advantageous constructing capacitor electrodes method comprises depositing titanium nitride hard mask film etched thereafter patterning titanium nitride hard mask etchant selective titanium nitride unselective underlying film film etched using either beam mil…	1999-07-27	0.107041794	0.01112677	1.367693849	0.016104389	0.07571939	0	0.250225216	0	0.084021606	0	0	0.012765866	0	0	0	0	0.016907997	0.024644643	0	0	0	0.015997635	0	0	0	0	0	0	0	0	0	0	0	0	0
444	444	780	MU	Micron Technology, Inc.	Micron Technology, Inc.	000005930647A1	Micron Technology, Inc.	H01L 21/76	H		19990727	Methods of forming field oxide and active area regions on a semiconductive substrate	methods forming field oxide region adjacent active area region described semiconductive substrate masked oxidation mask adjacent area substrate remains unmasked substrate exposed conditions effective form field oxide region adjacent area field oxide region bird beak region extends toward active area mass material formed least portion bird beak region preferred implementation mass material formed …	1999-07-27	0.107041794	0.01112677	1.367693849	0.016104389	0.07571939	0	0.103430569	0	0.099502042	0.032883655	0.035141446	0	0.137636617	0	0	0.01733074	0	0	0	0	0.075213544	0	0	0	0	0	0	0	0	0.052115757	0	0	0	0	0
445	445	781	MSFT	Microsoft Corporation	Microsoft Corporation	000005929748A1	Microsoft Corporation	H04M 11/04	H		19990727	Automated home control using existing electrical lines as a communications medium	home control system described herein uses existing electrical power lines home communications system includes analog signal sources connected transmit analog signals using high bandwidth frequency channels electrical power lines relatively high bandwidths analog signal sources receive control data using bandwidth frequency channel electrical power lines comparatively bandwidth analog signal recei…	1999-07-27	0.013461452	0.01112677	2.077398208	-0.001387268	-0.008266013	0.015561462	0	0	0	0.038176667	0	0	0	0.060616646	0	0.042486068	0.014676163	0	0	0	0	0	0.058186151	0	0	0.113317944	0	0	0	0	0	0.027163109	0	0	0
446	446	782	NCR	NCR Corporation	NCR Corporation	000005929897A1	NCR Corporation	H04M 11/00	H		19990727	Automated distribution of video telephone calls	invention concerns establishing video conference remote station automated teller machine central facility bank bank multiple agents available handle incoming calls agents receive incoming calls video calls automated call distribution equipment known receives incoming video call atms sources locates free agent delivers incoming call free agent invention places ordinary telephone call routes call c…	1999-07-27	0.005208406	0.01112677	1.483152098	-0.002321222	-0.008973065	0	0	0.155616149	0	0	0	0	0	0.014504238	0.05856844	0	0	0	0	0	0	0	0	0	0	0	0.013881623	0.031288806	0.014291137	0.05688262	0.027576417	0	0	0	0
447	447	783	NCR	NCR Corporation	NCR Corporation	000005930683A1	NCR Corporation	H04B 15/00	H		19990727	Communication system for preventing interference between wireless devices	communication system uses multi mode transmitter communicate serial fashion first second wireless devices system includes transmitter first transmitter control circuit allows transmitter communicate first communication device second transmitter control circuit allows transmitter communicate second communication device first receiver circuit receives signals first communication device second recei…	1999-07-27	0.005208406	0.01112677	1.483152098	-0.002321222	-0.008973065	0	0	0	0	0.012737214	0	0	0	0	0	0	0	0.124948181	0	0	0	0	0.022175938	0	0	0.181949109	0	0	0.014344581	0	0	0.016316034	0	0	0.070649125
448	448	784	SLB	Schlumberger N.V.	Schlumberger Technology Corporation	000005927402A1	Schlumberger Technology Corporation	H01R 4/60	H		19990727	Down hole mud circulation for wireline tools	hole tool constructed suspended well pipe includes housing circulation piston biasing member pressure compensation system housing defines flow chamber open fluid communication pipe interior bypass port fluid flow flow chamber well chamber open communication well sealed chamber separated flow chamber sealed interface circulation piston separates flow chambers arranged movement first bypass port bl…	1999-07-27	-0.022989169	0.01112677	1.06407757	-0.001849015	-0.0329799	0	0.064644009	0	0	0	0	0.076595798	0	0	0	0	0	0	0	0	0	0	0	0	0.027642654	0.047110114	0	0.06040889	0.070065871	0.04991211	0	0	0.084887154	0	0
449	449	785	TXN	Texas Instruments Incorporated	Texas Instruments Incorporated	000005927587A1	Texas Instruments Incorporated	H01L 21/60	H		19990727	Capillary holder for wire bonding capillary	capillary holder provided holding wire bonding capillary holder base extension extending therefrom hold capillary contacting capillary least points extension hold capillary frictional contact either inner outer surface capillary base either constitute drive element coupled drive element rotated rotation element imparts rotation capillary held capillary holder	1999-07-27	0.056593782	0.01112677	2.117747747	-0.000972843	0.034002932	0	0	0	0	0	0	0	0	0	0.103057101	0.401468486	0	0	0	0	0	0	0	0	0.019486686	0	0.090394877	0	0	0	0	0	0	0	0.022554407
450	450	786	TXN	Texas Instruments Incorporated	Texas Instruments Incorporated	000005929673A1	Texas Instruments Incorporated	H03K 3/02	H		19990727	Ultra low current power-up signal switching circuit	power switching circuit comprises source voltage reference voltage circuit voltage divider coupled source voltage provide reference voltage reference voltage circuit also first switch series therewith circuitry mcap1 provided including first node responsive ramping voltage source voltage first node cause reference voltage circuit including first switch conducting cause current pass reference volt…	1999-07-27	0.056593782	0.01112677	2.117747747	-0.000972843	0.034002932	0	0	0	0	0	0	0	0	0.058491625	0	0	0	0.064099647	0	0.010281513	0	0	0	0.015254267	0	0	0	0	0	0	0	0	0.015587156	0	0
451	451	787	TXN	Texas Instruments Incorporated	Texas Instruments Incorporated	000005930094A1	Texas Instruments Incorporated	H02H 9/04	H		19990727	Cascoded-MOS ESD protection circuits for mixed voltage chips	bias circuits define control terminal voltages cascoded nmos protection circuit circuit high impedance state normal operation impedance event driver circuits define event normal operation high current flows event high devices conduct current lateral npns turn diode conducts current charge chip capacitance raising enabling turn raise levels greater nmos threshold voltage	1999-07-27	0.056593782	0.01112677	2.117747747	-0.000972843	0.034002932	0	0	0	0	0	0	0	0	0.041095324	0	0	0	0.121385999	0	0.031141147	0	0	0.056234669	0	0	0	0	0	0	0.021477262	0	0	0	0	0
452	452	788	BA	Boeing Company (The)	The Boeing Company	000005928437A1	The Boeing Company	H01L 25/00	H		19990727	Microarray for efficient energy generation for satellites	microarray uses small irregularly shaped nonplanar surfaces satellite maximize power generation without introducing significant weight penalty microarray includes plurality individual solar cells normally provided dicing conventional solar cell junction smaller solar cells design involves using available area supporting microarray voltage contribution individual solar cells voltage requirement mi…	1999-07-27	0.021858169	0.01112677	0.06820412	0.002735376	0.018363901	0	0.026993843	0	0	0	0	0.051429931	0	0.020632925	0	0.019108502	0	0	0	0	0	0	0	0	0.020655686	0	0	0.079157621	0	0.040973112	0	0	0	0	0
453	453	790	XRX	Xerox Corporation	Xerox Corporation	000005930256A1	Xerox Corporation	H04L 12/56	H		19990727	Self-arbitrating crossbar switch	self arbitrating self routing asynchronous transfer mode switch switching fabric consisting rows columns logic groups rows logic groups addressing logic routing data packets received input ports columns logic groups arbitration logic columns logic groups route data packets received addressing logic specified output ports arbitration logic forming column logic groups resolves conflicts data packet…	1999-07-27	-0.027991545	0.01112677	1.34604926	-0.009712309	-0.033256417	0.108602948	0.011781275	0.035879035	0	0	0	0.019057019	0	0	0	0	0	0	0	0.069868751	0	0	0	0	0	0.011867464	0	0.011345128	0.059200607	0	0	0	0.011781864	0.023419451	0
454	454	791	AMAT	Applied Materials, Inc.	Applied Materials, Inc.	000005932882A1	Applied Materials, Inc.	H01J 37/317	H		19990803	Ion implanter with post mass selection deceleration	decel lens assembly located mass selection flight tube substrate holder comprises first electrode substrate potential second electrode flight tube potential field electrode negative potential provide focusing axial spacing beam direction first second electrodes less smallest transverse dimension field electrode decel lens assembly mounted directly opposite outlet process chamber vacuum pump maxim…	1999-08-03	0.025752556	-0.004429808	2.714180118	0.007639512	0.030136339	0.01284669	0.033843964	0	0.123237073	0.042411283	0.19828552	0.019643066	0	0	0.027190227	0.08689642	0	0	0	0	0	0	0	0.016580202	0	0.011202693	0.010985979	0	0	0	0	0	0	0	0
455	455	792	CAT	Caterpillar, Inc.	Caterpillar Inc.	000005932948A1	Caterpillar Inc.	H02K 3/48	H		19990803	Rotor V-block assembly	block assembly electrical machine rotor spider poles disposed circular array around spider conductive windings encircling poles comprising dovetail groove spider adjacent poles plurality blocks comprising pair flat bars abutting abutting formed dovetail flat bars bent outwardly form jack screw fastened flat bars adjacent open press bars windings adjacent poles prevent windings moving laterally ra…	1999-08-03	-0.011808764	-0.004429808	0.778967434	-0.000819394	-0.007538694	0	0	0.036558226	0	0	0	0	0	0	0	0	0	0	0	0	0.144569933	0	0	0	0	0	0.187197	0	0	0	0	0	0	0	0
456	456	793	CRUS	Cirrus Logic, Inc.	Cirrus Logic, Inc.	000005933035A1	Cirrus Logic, Inc.	H03B 19/00	H		19990803	Digital clock frequency multiplication circuit and method	clock frequency multiplier rise detector flip flop connected series buffers interspersed parallel output taps connected binary gray converter providing real time rise status indications parallel outputs connected first second third multiplexers produce first second fall outputs second rise output multiplexers controlled first second third corresponding circuits hexadecimal inputs gray hexadecimal…	1999-08-03	-0.027973852	-0.004429808	1.588779137	0.004189758	-0.025125624	0	0	0.019842189	0	0	0	0	0	0	0	0	0	0	0	0.181516618	0.036252882	0.047763672	0.016717946	0.050367821	0	0	0	0	0	0	0	0	0	0.113519356	0.032401472
457	457	804	LSI	LSI Logic Corporation	LSI Logic Corporation	000005933757A1	LSI Logic Corporation	H01L 21/465	H		19990803	Etch process selective to cobalt silicide for formation of integrated circuit structures	etch process selective cobalt silicide described selective removal titanium titanium nitride unreacted cobalt cobalt reaction products cobalt silicide remaining formation cobalt silicide integrated circuit structure semiconductor substrate preference removal cobalt silicide first step comprises contacting substrate aqueous mixture ammonium hydroxide hydrogen peroxide selectively remove titanium t…	1999-08-03	-0.005167762	-0.004429808	0.593874095	-0.002353135	-0.000183879	0	0.080575325	0	0.054396264	0	0	0	0	0	0	0	0	0.022859843	0	0	0	0	0	0.253366351	0	0	0	0.011288985	0	0.162233517	0	0	0	0	0
458	458	809	GE	General Electric Company	General Electric Company	000005932968A1	General Electric Company	H01J 61/42	H		19990803	Plasma display configuration	plasma display comprises face plate least energy source first layer comprising pigmented phosphors second layer comprising pigmented phosphors least energy source emits energy capable exciting pigmented phosphors second layer thus pigmented phosphors second layer emit energy comprising visible light first layer comprising pigmented phosphors acts filter filter emissions pigmented phosphors first …	1999-08-03	0	-0.004429808	1.205472401	0.000991563	0.004348448	0	0	0	0	0	0	0.01988763	0.120062821	0	0	0	0.011143627	0	0	0	0	0.143014744	0	0	0.018229291	0.045327678	0	0	0	0	0.018082436	0	0	0	0
459	459	810	GE	General Electric Company	General Electric Company	000005933306A1	General Electric Company	H02H 3/16	H		19990803	Circuit breaker with ground fault detection module	ground fault protection module attached circuit breaker employing thermal magnetic trip unit separate circuit breaker contacts upon occurrence ground fault ground fault module contains logic circuit giant magnetic resistor detecting ground fault	1999-08-03	0	-0.004429808	1.205472401	0.000991563	0.004348448	0	0	0	0	0	0	0	0	0	0	0.030788139	0	0.175105557	0	0.055636313	0	0	0	0	0	0	0.061216291	0	0	0	0	0.122768149	0	0	0
460	460	813	INTC	Intel Corporation	Intel Corporation	000005933026A1	Intel Corporation	H03K 19/0185	H		19990803	Self-configuring interface architecture on flash memories	power interface nonvolatile writeable memory described interface includes input buffer output buffer input buffer receives input signals number pairs logic levels input buffer coupled nonvolatile writeable memory coupled power supply nonvolatile writeable memory input buffer translates input signals received signal level used nonvolatile writeable memory output buffer coupled nonvolatile writeabl…	1999-08-03	0.022530758	-0.004429808	1.962130917	0.011353963	0.019868657	0.096652165	0.013020313	0	0	0	0	0	0	0	0	0	0	0	0	0.285877377	0	0	0	0	0	0	0	0	0.024557024	0	0	0.085226603	0.109363303	0	0
461	461	814	INTC	Intel Corporation	Intel Corporation	000005933319A1	Intel Corporation	H02B 1/01	H		19990803	Electrical panelboard having an enclosure over an exposed terminal of circuit breaker mounted to a panel of the electrical panelboard	enclosure external terminal circuit breaker electrical panelboard includes body cover body defines aperture inserting electrical load conductor securable adjacent circuit breaker cover mounted body movement first position second position first position terminal exposed second position body circuit breaker cover jointly enclose terminal	1999-08-03	0.022530758	-0.004429808	1.962130917	0.011353963	0.019868657	0.022839466	0	0	0	0	0	0	0.023859806	0	0	0	0	0.145132914	0	0	0	0	0.023320042	0	0	0	0	0	0	0	0	0	0	0	0
462	462	815	INTC	Intel Corporation	Intel Corporation	000005933323A1	Intel Corporation	H05K 7/20	H		19990803	Electronic component lid that provides improved thermal dissipation	provides thermal dissipation integrated circuit designed fastened printed circuit board includes casing thermally conductive upper lower plates upper lower plates inside casing hollow interior region within vaporizing fluid segments wick reside	1999-08-03	0.022530758	-0.004429808	1.962130917	0.011353963	0.019868657	0	0	0	0	0	0.054811615	0	0	0	0	0	0	0.17727454	0	0	0.045487612	0	0	0	0.045273561	0	0.135960147	0	0	0	0	0	0	0	0
463	463	816	INTC	Intel Corporation	Intel Corporation	000005933324A1	Intel Corporation	H05K 7/20	H		19990803	Apparatus for dissipating heat from a conductive layer in a circuit board	apparatus dissipating heat transferred circuit board board mount electronic device includes conductive layer first board heat dissipation element thermally coupled conductive layer extends away surface board dissipate heat conductive layer ambient	1999-08-03	0.022530758	-0.004429808	1.962130917	0.011353963	0.019868657	0	0	0	0	0	0	0	0.134119794	0	0.031648219	0	0	0.19916895	0	0	0.137945637	0	0	0	0.04416481	0	0	0	0	0	0	0	0	0	0
464	464	817	INTC	Intel Corporation	Intel Corporation	000005933459A1	Intel Corporation	H04L 25/06	H		19990803	Dual reference voltage input receiver for high speed data transmission	dual reference voltage input receiver comprises latch comparison logic determining voltage level data signal relative first second reference voltage levels selection logic determining reference voltage levels operative given data interval clock cycle latch couples determined voltage level data signal subsequent stage selection logic determining operative reference voltage level next data interval…	1999-08-03	0.022530758	-0.004429808	1.962130917	0.011353963	0.019868657	0	0	0	0	0	0.013057918	0	0	0	0.037708413	0	0	0	0	0.133287132	0	0	0	0	0	0.013323355	0	0	0	0	0	0	0	0.030415948	0
465	465	818	IVAC	Intevac, Inc.	Intevac, Inc.	000005932966A1	Intevac, Inc.	H01J 40/06	H		19990803	Electron sources utilizing patterned negative electron affinity photocathodes	electron source includes negative electron affinity photocathode light transmissive substrate light beam generator directing light beam substrate photocathode exciting electrons conduction band photocathode least active area emission electrons dimensions less micrometers electron source includes electron optics forming electrons electron beam vacuum enclosure maintaining photocathode high vacuum …	1999-08-03	-0.026668247	-0.004429808	3.072422884	0.003142835	-0.016200839	0	0.134155124	0	0	0	0.046840612	0	0.077960655	0.018255681	0.015094766	0	0	0	0	0	0	0	0	0.131679296	0.211466044	0	0	0	0	0.022392917	0	0	0	0	0
466	466	819	MU	Micron Technology, Inc.	Micron Technology, Inc.	000005931713A1	Micron Technology, Inc.	H01J 9/39	H		19990803	Display device with grille having getter material	field emission display anode grille made least part getter material grille defines regions coated phosphor form pixels also getters free molecules within sealed display getter material alternatively formed directly least part grille grille intermediate layer	1999-08-03	0.002038737	-0.004429808	2.471083282	0.023699808	-0.010714648	0	0	0	0	0.067354813	0	0	0.041574106	0	0	0	0	0	0	0	0.249276102	0.064948045	0	0	0.047473554	0	0	0	0	0.034494489	0	0	0	0	0
467	467	820	MU	Micron Technology, Inc.	Micron Technology, Inc.	000005932485A1	Micron Technology, Inc.	H01L 21/00	H		19990803	Method of laser ablation of semiconductor structures	disclosed process exposing metal containing surface feature integrated circuit wafer laser ablation according invention silicon dioxide passivation layer provided upon surface feature silicon dioxide layer transparent electromagnetic radiation specified wavelength electromagnetic radiation directed silicon dioxide layer onto underlying surface feature portion surface feature ablated ablation surf…	1999-08-03	0.002038737	-0.004429808	2.471083282	0.023699808	-0.010714648	0	0	0	0	0	0	0	0.255454928	0	0	0.015135602	0.029598841	0.033464666	0.070647351	0	0	0	0	0	0.16804868	0	0	0	0	0	0	0	0.045139328	0	0
468	468	821	MU	Micron Technology, Inc.	Micron Technology, Inc.	000005932491A1	Micron Technology, Inc.	H01L 21/00	H		19990803	Reduction of contact size utilizing formation of spacer material over resist pattern	method forming sidewall aligned contact structure without hardmask layer semiconductor region provided active area upper surface insulating layer formed upper surface active area using photo patterned organic mask gross contact opening etched insulating layer active area gross contact opening extends downward upper surface partially insulating layer conformal layer material deposited temperature …	1999-08-03	0.002038737	-0.004429808	2.471083282	0.023699808	-0.010714648	0	0.098287463	0	0	0	0	0	0.183703944	0	0	0	0	0	0	0	0.254343897	0	0	0	0.05535996	0	0.038814135	0	0	0.061487932	0	0	0	0	0
469	469	822	MU	Micron Technology, Inc.	Micron Technology, Inc.	000005932928A1	Micron Technology, Inc.	H01L 23/52	H		19990803	Semiconductor circuit interconnections and methods of making such interconnections	interconnections semiconductor structure formed alternating ribs contact lines substantially orthogonal separated another dimensions contact line connected conductive contacts extend insulation layer ribs conductive contacts contact lines produced conductive layer formed insulation layer insulation layer masked etched ribs isolated contact lines connected conductive contacts etching ribs depth su…	1999-08-03	0.002038737	-0.004429808	2.471083282	0.023699808	-0.010714648	0	0.075952142	0	0	0.046951119	0	0	0.142494336	0	0	0	0	0	0	0	0.293546647	0	0	0	0	0	0	0	0	0	0	0	0	0	0
470	470	823	MU	Micron Technology, Inc.	Micron Technology, Inc.	000005933024A1	Micron Technology, Inc.	H03K 19/0185	H		19990803	ECL to CMOS level translator using delayed feedback for high speed BICMOS applications	voltage level translator converting small signal differential input signal full rail single ended cmos output signal wherein difference current generated pair channel transistors result transitioning signal mirrored pair channel output transistors causing cmos output voltage transition delay transitioning output transistors minimized delayed feedback	1999-08-03	0.002038737	-0.004429808	2.471083282	0.023699808	-0.010714648	0	0	0	0	0	0	0	0	0.103542633	0	0	0	0	0.054799058	0.310081184	0	0	0	0	0	0	0	0	0	0	0	0	0	0.052421592	0
471	471	824	MU	Micron Technology, Inc.	Micron Technology, Inc.	000005933713A1	Micron Technology, Inc.	H01L 21/44	H		19990803	Method of forming overmolded chip scale package and resulting product	method forming semiconductor device includes forming conductive bump pads semiconductor substrate uppermost portion conductive bump planarized exposed portions main surface semiconductor wafer filled layer encapsulation material conductive bumps reformed preplanarized shape semiconductor wafer diced form singulated semiconductor dice preferred method invention also includes placing singulated mol…	1999-08-03	0.002038737	-0.004429808	2.471083282	0.023699808	-0.010714648	0	0.247956708	0	0	0	0	0	0.039538935	0	0	0.091497593	0	0	0	0	0.094916552	0	0	0	0.075266831	0	0	0	0	0	0	0	0	0	0
472	472	825	MU	Micron Technology, Inc.	Micron Technology, Inc.	000005933723A1	Micron Technology, Inc.	H01L 21/8234	H		19990803	Capacitor constructions and semiconductor processing method of forming capacitor constructions	semiconductor processing method forming capacitor includes providing mass electrically insulative oxide first density densifying oxide mass higher second density densified oxide mass characterized etch rate less equal angstroms minute volume solution providing electrically conductive inner capacitor plate underlying electrically insulative oxide layer thereby defining insulative layer inner capac…	1999-08-03	0.002038737	-0.004429808	2.471083282	0.023699808	-0.010714648	0	0.021536296	0	0.116049044	0.012787156	0.063805737	0	0.176726043	0	0.013188172	0	0	0	0	0	0.376558155	0	0	0	0.014236237	0	0	0	0	0	0	0	0	0	0.01183315
473	473	826	MU	Micron Technology, Inc.	Micron Technology, Inc.	000005933727A1	Micron Technology, Inc.	H01L 21/8242	H		19990803	Method for increasing capacitance of an HSG rugged capacitor using a phosphine rich oxidation and subsequent wet etch	capacitor method forming capacitor polysilicon reduced dielectric bridging increased capacitance minimal depletion effects first polysilicon layer deposited doped impurities increase conductivity second polysilicon layer deposited temperature adjusted cause nucleation second polysilicon layer result nucleation second polysilicon layer altered resemble hemispherical grains next first second polysi…	1999-08-03	0.002038737	-0.004429808	2.471083282	0.023699808	-0.010714648	0	0.058039766	0	0.047569554	0	0	0.016399333	0.142910033	0.035383426	0	0	0	0	0	0	0	0.047058679	0	0	0.03777973	0	0	0	0	0.068423167	0	0	0	0	0
474	474	827	MU	Micron Technology, Inc.	Micron Technology, Inc.	000005933743A1	Micron Technology, Inc.	H01L 21/76	H		19990803	Method of improving alignment signal strength by reducing refraction index at interface of materials in semiconductors	method resulting structure reducing refraction reflection occurring interface adjacent layers different materials semiconductor device assembly laminate alignment step semiconductor device fabrication process method comprises forming first layer material first index refraction substrate semiconductor device assembly laminate corrective layer formed first layer second layer second index refraction…	1999-08-03	0.002038737	-0.004429808	2.471083282	0.023699808	-0.010714648	0	0.185399115	0	0	0	0	0.07306505	0.153153673	0	0	0	0	0	0	0	0.070733219	0.0550262	0	0	0	0	0	0	0.024909539	0	0	0	0	0	0
475	475	828	MU	Micron Technology, Inc.	Micron Technology, Inc.	0000RE036264E1	Micron Technology, Inc.	H03K 17/08	H		19990803	Read circuit for accessing dynamic random access memories (DRAMs)	dram read accessing circuitry parallel connected control lines includes level translator stage includes enable gate level translator stage enable gate connected receive volt small logic swings output buffer logic utilized reading data dram output signals level translator stage applied pull output transistor output driver stage output signals enable gate connected pull output transistor output dri…	1999-08-03	0.002038737	-0.004429808	2.471083282	0.023699808	-0.010714648	0	0	0	0	0.012540232	0	0	0	0.091433242	0	0	0	0	0	0.431613088	0.025246948	0	0	0	0	0	0	0	0	0	0	0	0	0	0.01045678
476	476	829	MSFT	Microsoft Corporation	Microsoft Corporation	000005933104A1	Microsoft Corporation	H03M 7/00	H		19990803	Method and system for compression and decompression using variable-sized offset and length fields	computer system includes compression engine compressing decompressed sequence data produce compressed sequence data compression engine encodes piece data decompressed sequence data either portion copy token literal token tokens grouped together groups tokens bitmap holding bits provided identify respective tokens either copy tokens literal tokens copy tokens encode sequences data previously occur…	1999-08-03	-0.000737596	-0.004429808	2.333773235	0.001747785	0.007852786	0	0	0.130198687	0	0.020969374	0	0	0	0	0	0	0	0	0	0	0	0	0.095836133	0	0	0	0	0.277697265	0	0	0	0	0	0.023499997	0
477	477	830	NCR	NCR Corporation	NCR Corporation	000005933775A1	NCR Corporation	H04B 1/38	H		19990803	Mechanism for providing wireless audio and control channels for personal computer interactive phone (PCIP) system	interface circuit provides wireless channel line channel telephone wireless channel coupled controller another telephone line channel coupled telephone network switch circuit connects telephone wireless channel transmit signal telephone controller another telephone switch circuit connects telephone line channel transmit signal telephone telephone network	1999-08-03	-0.008053699	-0.004429808	1.865555438	0.002388184	-0.002177832	0	0	0	0	0.074327715	0	0	0	0.136594534	0	0	0	0.088290177	0	0	0	0	0.050493374	0	0	0	0	0	0.027372815	0	0	0.046803448	0	0	0
478	478	831	QCOM	QUALCOMM Incorporated	QUALCOMM Incorporated	000005933462A1	QUALCOMM Incorporated	H03D 1/00	H		19990803	Soft decision output decoder for decoding convolutionally encoded codewords	soft decision output decoder decoding method decoder decodes sequence signals output encoder transmitted channel soft decision output decoder includes first generalized viterbi decoder decoding sequence signals received channel forward iteration trellis representing encoder output block length first generalized viterbi decoder begins initial state provides plurality forward iteration state metric…	1999-08-03	-0.085522282	-0.004429808	1.120373111	0.001291452	-0.081850696	0	0	0.028108865	0	0	0.039743923	0.01159767	0	0	0	0	0	0	0	0.030305866	0	0	0.58942616	0	0	0	0	0	0	0	0	0	0	0	0.024896095
479	479	833	TXN	Texas Instruments Incorporated	Texas Instruments Incorporated	000005932857A1	Texas Instruments Incorporated	H01H 35/40	H		19990803	Pressure switch with biaxially oriented thermoplastic diaphragm	pressure responsive electric switch shown improved flexible diaphragm extend useful life switch particularly used fluid media corrosive nature flexible diaphragm comprises base layer resin excellent mechanical properties wide range temperature first level fold endurance capability covered face surfaces protective layer resin excellent corrosion resistance capability second level fold endurance ca…	1999-08-03	0.00177126	-0.004429808	2.616927496	0.00622384	0.007139906	0	0	0	0	0	0	0.061643936	0.043543093	0	0	0	0	0	0	0	0	0	0	0	0.035972748	0	0.015935302	0	0	0.015751958	0	0	0	0	0
480	480	834	TXN	Texas Instruments Incorporated	Texas Instruments Incorporated	000005933034A1	Texas Instruments Incorporated	H03K 3/00	H		19990803	High speed biCMOS gate driver for MOSFETs incorporating improved injection immunity	circuit method implementing mosfet gate driver bipolar transistors constructed achieve rail rail swings driving capacitive load overlapping respective emitter regions contained contact regions prolong internal device saturation resulting turn delays alternately connect gate drive terminal either supply terminal hvdc output terminal predrive circuitry transistors comprises nmos transistors transis…	1999-08-03	0.00177126	-0.004429808	2.616927496	0.00622384	0.007139906	0	0	0	0	0	0	0.018208452	0	0.260377049	0	0	0	0.020272473	0	0.068217963	0	0	0	0	0.012105566	0	0	0	0	0	0	0	0	0	0
481	481	835	TXN	Texas Instruments Incorporated	Texas Instruments Incorporated	000005933463A1	Texas Instruments Incorporated	H03D 1/00	H		19990803	Method and circuit for calculating metrics for an analog viterbi detector	method circuit generating updated metric signal analog viterbi detector disclosed circuit accordance invention comprises first summing amplifier subtracting first reference voltage data signal second summing amplifier subtracting second reference voltage data signal first comparator comparing output first summing amplifier previous metric signal second comparator comparing output second summing a…	1999-08-03	0.00177126	-0.004429808	2.616927496	0.00622384	0.007139906	0	0	0	0	0	0	0	0	0	0	0	0	0.014587684	0	0.192955121	0	0	0.052988332	0	0	0.083856992	0	0	0	0	0	0	0	0.038961887	0
482	482	836	TXN	Texas Instruments Incorporated	Texas Instruments Incorporated	000005933495A1	Texas Instruments Incorporated	H04M 1/00	H		19990803	Subband acoustic noise suppression	conditioning circuit microphone placed near loudspeaker microphone speaker line input terminals echo canceller circuit noise suppresser circuit synthesis filter coupling noise suppresser circuit microphone output terminal microphone speaker line input terminals respectively receive microphone speaker signals echo canceller circuit coupled microphone speaker line input terminals produces subband r…	1999-08-03	0.00177126	-0.004429808	2.616927496	0.00622384	0.007139906	0	0	0	0	0.019515444	0	0	0	0	0	0	0	0.054639138	0	0.028203376	0	0	0	0	0	0.04170401	0	0	0	0.012863467	0	0	0	0	0
483	483	837	TXN	Texas Instruments Incorporated	Texas Instruments Incorporated	000005933726A1	Texas Instruments Incorporated	H01L 21/8242	H		19990803	Method of forming a semiconductor device have a screen stacked cell capacitor	semiconductor device dynamic method making number stacked cell capacitors placed prescribed spacing alignment direction type silicon substrate capacitor nearly perpendicular cylindrical lower electrode cylindrical polysilicon layer dielectric film silicon nitride film upper electrode plate electrode made polysilicon spacing alignment direction smaller inner diameter lower electrode	1999-08-03	0.00177126	-0.004429808	2.616927496	0.00622384	0.007139906	0	0.041133299	0	0.179516539	0	0	0.052804511	0.099816389	0	0	0	0	0	0	0	0	0	0	0	0	0	0.06583441	0	0	0	0	0	0	0	0
484	484	838	TXN	Texas Instruments Incorporated	Texas Instruments Incorporated	000005933740A1	Texas Instruments Incorporated	H01L 21/336	H		19990803	RTP booster to semiconductor device anneal	method provided increasing electrical activation dopants semiconductor device using rapid thermal processing aspect invention includes forming gate semiconductor body substrate implanting dopant semiconductor body proximate gate dopant partially activated using furnace dopant activated using activation dopant addition furnace annealing allows almost complete activation dopant maintaining acceptab…	1999-08-03	0.00177126	-0.004429808	2.616927496	0.00622384	0.007139906	0	0.251953512	0	0	0	0	0.081141517	0	0.16739285	0	0	0.061740335	0	0	0	0.059540674	0	0	0	0	0	0	0	0	0	0	0	0	0	0
485	485	839	BA	Boeing Company (The)	The Boeing Company	000005930891A1	The Boeing Company	H01R 43/04	H		19990803	Automated method and apparatus for crimping a contact	device automatically engages contact portion barrel portion stripped insulated wire apparatus includes crimping least pair opposing jaws push distal engages portion contact moves contact determined position jaws crimping device also includes detector sends signal upon sensing stripped insulated wire made contact rear portion inside barrel portion contact communication crimping detector directs cr…	1999-08-03	0.026919961	-0.004429808	0.365868438	0.004023337	0.024517351	0	0	0	0	0	0	0	0	0	0.016858913	0	0.016854307	0	0	0	0	0	0	0	0	0	0	0.072920606	0	0	0	0	0	0	0
486	486	840	BA	Boeing Company (The)	The Boeing Company	000005933263A1	The Boeing Company	H04B 10/00	H		19990803	Self-powered datalink activation system	system includes least data receiver power photovoltaic power generation distribution system unique signal detector data receiver receives serial digital information remote optical data transmitter data receiver serves activation data control wireless datalink functions power photovoltaic power generation distribution system includes least photovoltaic panel receiving optical power directed beam r…	1999-08-03	0.026919961	-0.004429808	0.365868438	0.004023337	0.024517351	0	0	0	0	0	0	0	0	0	0	0	0	0	0.025699614	0	0	0.039133281	0	0	0	0.1021735	0	0.067003638	0	0	0	0	0	0	0
487	487	841	XLNX	Xilinx, Inc.	Xilinx, Inc.	000005931962A1	Xilinx, Inc.	H04B 17/00	H		19990803	Method and apparatus for improving timing accuracy of a semiconductor test system	semiconductor testing system performs real time adjustment programmed values test signals using interface system controller resources interface includes calibration memory contains timing offset values amplitude level offset gain values arithmetic logic unit combines compensation values programmed values compensated values sent test system registers control resources electronics semiconductor tes…	1999-08-03	0.003037873	-0.004429808	2.080670932	0.007615004	0.004639841	0	0.046315886	0.041821208	0	0	0	0	0	0	0	0	0	0	0	0.020461209	0	0	0.062736772	0	0	0	0	0.070439503	0.06765718	0	0	0.023515498	0.020570803	0.076135665	0.169994876
488	488	842	XLNX	Xilinx, Inc.	Xilinx, Inc.	000005933023A1	Xilinx, Inc.	H03K 19/177	H		19990803	FPGA architecture having RAM blocks with programmable word length and width and dedicated address and data lines	structure blocks random access memory integrated fpga configurable logic blocks routing lines access configurable logic blocks also access address data control lines blocks thus logic blocks fpga routing lines access portions embodiment dedicated address data lines access blocks present invention connectable routing lines interconnect structure lines allow blocks arrays blocks configured long wid…	1999-08-03	0.003037873	-0.004429808	2.080670932	0.007615004	0.004639841	0.06112292	0	0.156296864	0	0.09980423	0	0	0	0	0.03200971	0.013069718	0	0.014441568	0	0.013269349	0	0.087747686	0	0	0	0	0	0	0.011274587	0	0	0	0.022671422	0	0
489	489	843	XLNX	Xilinx, Inc.	Xilinx, Inc.	000005933025A1	Xilinx, Inc.	H03K 19/0185	H		19990803	Low voltage interface circuit with a high voltage tolerance	voltage interface circuit high voltage tolerance enables devices different power supply levels efficiently coupled together without significant leakage current damage circuits embodiment present invention comprises state control circuit data path reference voltage circuit isolation circuit interface circuit provides high impedance receive mode mode voltage applied interface circuit sufficiently g…	1999-08-03	0.003037873	-0.004429808	2.080670932	0.007615004	0.004639841	0	0	0	0	0	0	0	0	0.041453559	0	0	0	0.133017838	0	0	0	0	0.01887501	0	0	0	0	0	0.081185929	0	0	0	0.016901379	0	0
490	490	844	ADI	Analog Devices, Inc.	Analog Devices, Inc.	000005936562A1	Analog Devices, Inc.	H03M 3/02	H		19990810	High-speed sigma-delta ADCs	system includes sigma delta modulator receives analog input provides first digital output analog output coupled sigma delta modulator receives analog output input provides second digital output digital processor coupled sigma delta modulator receives first second digital outputs provides digital representation analog input	1999-08-10	-0.010989145	-0.012693877	2.426294728	0.007100061	0.012709881	0	0	0	0	0	0	0	0	0	0	0	0	0	0	0.336918533	0	0	0	0	0	0.512275219	0	0	0	0	0	0	0	0	0
491	491	845	AMAT	Applied Materials, Inc.	Applied Materials, Inc.	000005935334A1	Applied Materials, Inc.	H05H 1/00	H		19990810	Substrate processing apparatus with bottom-mounted remote plasma system	present invention provides systems methods apparatus high temperature least degree processing semiconductor wafers systems methods apparatus present invention allow multiple process steps performed situ chamber reduce total processing time ensure high quality processing high aspect ratio devices performing multiple process steps chamber also increases control process parameters reduces device dam…	1999-08-10	-0.012112059	-0.012693877	2.642690356	0.012604138	0.008829789	0	0.034135967	0	0.018496102	0	0	0	0	0	0	0	0.040487617	0	0	0	0	0	0	0	0	0	0	0.068694547	0	0.016935911	0.013681381	0	0	0	0.017001275
492	492	846	AMAT	Applied Materials, Inc.	Applied Materials, Inc.	000005935877A1	Applied Materials, Inc.	H01L 21/00	H		19990810	Etch process for forming contacts over titanium silicide	plasma etch process insulating layer silicon dioxide overlaying silicide layer high selectivity respect silicide layer disclosed comprising mixture nitrogen containing fluorine containing etch gases etch chamber maintained within pressure range millitorr millitorr high selectivity exhibited etch process invention permits operation etch process reduced pressures millitorr millitorr achieve complet…	1999-08-10	-0.012112059	-0.012693877	2.642690356	0.012604138	0.008829789	0	0	0	0.039198421	0	0	0.040331144	0.102386944	0	0	0	0.046243615	0	0	0	0.046965785	0	0	0	0	0	0	0	0	0.037092607	0	0	0	0	0
493	493	847	AMAT	Applied Materials, Inc.	Applied Materials, Inc.	000005937323A1	Applied Materials, Inc.	H01L 21/316	H		19990810	Sequencing of the recipe steps for the optimal low-k HDP-CVD processing	sequence process steps forms fluorinated silicon glass layer substrate layer much less likely form haze bubbles layer less likely desorb water vapor subsequent processing steps layers undoped silicon glass liner protects substrate corrosive attack liner layers deposited relatively wafer surface fill trenches substrate narrow aspect ratio	1999-08-10	-0.012112059	-0.012693877	2.642690356	0.012604138	0.008829789	0	0	0	0	0	0	0	0.233592495	0	0	0.022532988	0.068249933	0	0.022501377	0	0	0	0.02327368	0	0.044683762	0	0	0	0	0	0	0	0	0	0
494	494	849	CTS	CTS Corporation	CTS Corporation	000005934933A1	CTS Corporation	H01R 9/07	H		19990810	Snap lock membrane connector	device allows simple cost effective connections flexible multilayered circuits flexible membrane switches invention provides connecting device includes housing base closeable least contact attached housing contact extends beyond housing suitable making connection electrical circuit contact positioned inside housing connecting flexible circuit board flexible membrane fixed closed position whereby …	1999-08-10	-0.019061777	-0.012693877	0.730533735	0.012015454	-0.021803925	0	0	0.013283763	0	0	0	0	0	0	0	0	0.012459259	0.10302709	0	0	0.012199188	0	0	0	0	0	0	0	0	0	0	0	0	0	0
495	495	850	NOC	Northrop Grumman Corporation	Northrop Grumman Corporation	000005937317A1	Northrop Grumman Corporation	H01L 21/20	H		19990810	Method of making a low resistivity silicon carbide boule	nitrogen doped single crystal silicon carbide boule grown physical vapor transport process introducing nitrogen growth furnace growth process pressure within furnace maintained constant value ltoreq torr accomplished measuring pressure within furnace providing pressure measurement process controller regulates nitrogen introduction nitrogen incorporated crystal structure partial pressure nitrogen …	1999-08-10	0.001808484	-0.012693877	0.657352022	0.000981955	0.009170874	0	0.150508836	0	0	0	0	0.047371373	0	0	0	0	0.072854899	0	0	0	0	0	0	0	0	0	0	0	0	0.235212892	0	0.037552811	0	0.041116036	0.056328468
496	496	865	LSI	LSI Logic Corporation	LSI Logic Corporation	000005936285A1	LSI Logic Corporation	H01L 27/088	H		19990810	Gate array layout to accommodate multi-angle ion implantation	transistor gate array includes active transistor region transistor gates oriented single direction surrounding active transistor region four sides input output regions containing input output transistors devices sides array oriented common direction direction orientation active transistor active region arrangement allows benefits high angle implantation fewer implant steps transistors oriented ri…	1999-08-10	0.005291139	-0.012693877	0.733430792	-9.98E-05	0.014701013	0	0.029659726	0	0	0	0	0.089753091	0	0.131602898	0	0	0.031647261	0	0	0.117885761	0	0	0	0	0	0	0	0	0.023960497	0	0.012977047	0	0	0	0
497	497	866	NATI	National Instruments Corporation	National Instruments Corporation	000005935466A1	National Instruments Corporation	H03M 1/00	H		19990810	System and method for reducing inaccuracies caused by temperature drift in D/A converters	system method monitoring regulating temperature converter thereby reducing inaccuracies caused temperature drift converter comprises heating device preferably transistor thermal contact converter system includes temperature sensing control circuit coupled converter heating device temperature sensing control circuit receives desired temperature signal indicates desired temperature converter temper…	1999-08-10	0.009419461	-0.012693877	-0.412537188	-0.005122545	0.00930531	0	0	0	0	0	0	0	0	0	0	0	0	0.053605534	0	0.057453934	0	0	0	0.017990522	0	0	0	0.019963354	0	0.045451958	0	0	0	0.07065428	0
498	498	867	CYMI	Cymer, Inc.	Cymer, Inc.	000005936988A1	Cymer, Inc.	H01S 3/00	H		19990810	High pulse rate pulse power system	high pulse rate pulse power source supplying controlled high energy electrical pulses rates greater source includes pulse generating circuit including charging capacitor solid state switch current limiting inductor pulses generated pulse generating circuit compressed least pulse compression circuits step pulse transformer increases peak voltage least volts fast regulated power supply provided cha…	1999-08-10	-0.014738304	-0.012693877	3.678064227	0.019001543	0.012949048	0	0	0.031065229	0.022453239	0	0	0.013278229	0	0	0	0	0	0.046212159	0	0	0	0	0	0	0	0	0	0	0	0	0	0.015535805	0	0	0.048071206
499	499	869	EMR	Emerson Electric Company	Emerson Electric Co.	000005935469A1	Emerson Electric Co.	H05B 3/68	H		19990810	Insulating staple for holding the resistive member of a heating element in place	heating unit cook includes thin relatively fragile resistive heating element like necessarily limited ribbon heating element mounted upper surface cake microporous insulation material heating element arranged predetermined pattern material plurality staples used attach hold heating element material surface staple glass staple staples spaced along length heating element mount heating element insul…	1999-08-10	-0.004987674	-0.012693877	1.041204251	0.00339891	0.004830334	0	0	0	0	0	0.015773304	0.030912766	0	0	0.111384951	0	0.026440196	0	0	0	0.099935025	0	0	0	0.059520755	0.026972165	0.01469765	0	0	0.132695571	0	0	0.027957767	0.020474872	0
500	500	870	EMR	Emerson Electric Company	Emerson Electric Co.	000005936373A1	Emerson Electric Co.	H02K 19/10	H		19990810	Wide pole switched reluctance machine and method of its control	invention provides novel switched reluctance machine method control machine rotor rotor poles wider stator pole allows phases energized simultaneously reducing torque ripple noise	1999-08-10	-0.004987674	-0.012693877	1.041204251	0.00339891	0.004830334	0	0	0	0	0	0	0	0	0	0	0	0	0	0	0	0	0	0	0	0	0	0.380061388	0	0	0.042169064	0	0	0	0	0
501	501	871	EXTR	Extreme Networks, Inc.	Extreme Networks, Inc.	000005936962A1	Extreme Networks, Inc.	H04L 12/413	H		19990810	Method and apparatus for predicting and controlling data transmission in a CSMA/CD LAN	repeater maintains count collisions retransmission attempts node coupled repeater since node last successful packet transmission count used prioritize nodes involved subsequent collision allowed continue transmitting time data packets nodes arrive repeater vary according propagation delay attributed varying lengths communication medium nodes repeater repeater arbitrate among nodes begin transmitt…	1999-08-10	0.053024468	-0.012693877	3.540761196	0.007704132	0.090266323	0	0	0.011256818	0	0	0.035716478	0	0	0	0	0	0	0	0	0	0	0	0.074015521	0	0	0	0	0.019928075	0.140000314	0	0	0	0	0.049507257	0.095840141
502	502	872	GE	General Electric Company	General Electric Company	000005935467A1	General Electric Company	H03F 7/00	H		19990810	Oven for heating a crystal for a laser frequency conversion	oven heating crystal nonlinear frequency conversion laser beam grasping device resiliently grasps together first second sides crystal allowing generally unrestricted thermal expansion crystal heater element temperature sensor supported grasping device thermal contact crystal temperature controller connected heater element temperature sensor	1999-08-10	-0.001786402	-0.012693877	1.136682093	-0.000328255	0.012970756	0	0	0	0	0	0	0	0	0	0.093726002	0	0	0	0	0	0	0	0	0	0	0.027311798	0	0	0	0.027364532	0.081438825	0.030357504	0.027367812	0	0
503	503	873	GE	General Electric Company	General Electric Company	000005936341A1	General Electric Company	H01J 17/16	H		19990810	Single-ended discharge lamp	invention relates single ended discharge lamp comprising discharge tube bordering discharge space sealed tight manner ends also comprising electrodes wherein discharge tube least straight tube portions bent connection member least adjacent straight tube portions bent connection member shaped outer shaped inner bordering wall indentation narrowing cross section discharge space formed outer borderi…	1999-08-10	-0.001786402	-0.012693877	1.136682093	-0.000328255	0.012970756	0.175158471	0	0	0.013911854	0	0.125320211	0	0	0	0	0	0	0	0	0	0	0	0	0	0.01658692	0	0	0	0	0	0	0.032518528	0	0	0
504	504	874	GE	General Electric Company	General Electric Company	000005936499A1	General Electric Company	H01F 1/00	H		19990810	Pressure control system for zero boiloff superconducting magnet	pressure control system cryogen pressure vessel helium cooled superconducting magnet assembly including helium recondenser return liquid helium helium supply including temperature sensor proximate recondenser provide control signal maintaining preselected temperature said recondenser order maintain preselected pressure within said helium vessel pressure outside vessel including indication thermal…	1999-08-10	-0.001786402	-0.012693877	1.136682093	-0.000328255	0.012970756	0	0	0	0	0	0.048740402	0	0	0	0	0	0.023923088	0	0	0	0	0	0	0	0	0	0.031448644	0	0.0239232	0.119479842	0.02110143	0	0	0	0
505	505	875	ITW	Illinois Tool Works Inc.	Illinois Tool Works Inc.	000005934916A1	Illinois Tool Works Inc.	H01R 4/66	H		19990810	Printed circuit board mounting rail member and ground clip assembly	rail member ground clip assembly useable mechanically electrically coupling printed circuit boards chassis assembly stud protruding electrical contact opening rail member first portion resilient electrical contact disposed fastener boss proximate electrical contact opening bifurcated curved portion resilient electrical contact protrudes least partially electrical contact opening beyond bottom sid…	1999-08-10	-0.006750583	-0.012693877	0.086548051	-0.003690621	-0.001961332	0	0	0.011781312	0	0	0	0	0	0	0	0	0	0.060441215	0	0.060839143	0.064143896	0	0	0	0	0	0	0	0	0	0	0	0	0	0
506	506	876	INTC	Intel Corporation	Intel Corporation	000005935868A1	Intel Corporation	H01L 21/00	H		19990810	Interconnect structure and method to achieve unlanded vias for low dielectric constant materials	method forming interconnect structure using dielectric constant material intralayer dielectric described embodiment present inventive method comprises following steps conductive structure surrounded dielectric constant material side surfaces formed first inorganic insulator formed least portion dielectric constant material second inorganic insulator formed first inorganic insulator photoresist la…	1999-08-10	-0.023246639	-0.012693877	1.818363987	0.01115163	-0.01131618	0	0.169705585	0	0.271667898	0	0	0	0.075012811	0	0	0.017260617	0	0	0	0	0.022617918	0	0	0	0	0	0	0	0	0	0	0	0	0	0
507	507	877	INTC	Intel Corporation	Intel Corporation	000005936301A1	Intel Corporation	H01L 21/4763	H		19990810	Crack resistant passivation layer	method making device device utilizes passivation layer displaying improved crack resistance disclosed accomplished incorporation boron passivation layer temperature passivation deposition need kept temperature enough boron compound used boron source decompose prior reacting reactacts	1999-08-10	-0.023246639	-0.012693877	1.818363987	0.01115163	-0.01131618	0	0	0	0	0	0	0	0.067028128	0.030319255	0	0	0.030687297	0	0	0	0	0	0	0	0	0	0	0	0	0.030660169	0	0	0	0	0
508	508	878	INTC	Intel Corporation	Intel Corporation	000005936304A1	Intel Corporation	H01L 23/14	H		19990810	C4 package die backside coating	according aspect invention provided semiconductor chip comprising semiconductor array electrical contacts integrated circuit frontside protective layer backside	1999-08-10	-0.023246639	-0.012693877	1.818363987	0.01115163	-0.01131618	0.083034195	0	0	0	0	0	0	0.067445427	0	0	0	0	0.113629423	0	0	0	0	0	0	0	0	0	0	0	0	0	0	0	0	0
509	509	879	INTC	Intel Corporation	Intel Corporation	000005936311A1	Intel Corporation	H01L 23/544	H		19990810	Integrated circuit alignment marks distributed throughout a surface metal line	method apparatus using alignment marks locate buried structures integrated circuits provided alignment mark used locate circuit area operated underlying features circuit area located based known location alignment marks underlying features operated	1999-08-10	-0.023246639	-0.012693877	1.818363987	0.01115163	-0.01131618	0	0.037803531	0	0	0	0	0	0	0	0	0	0	0.127893254	0	0	0	0	0	0	0	0	0	0	0	0.064387426	0	0	0	0	0
510	510	880	INTC	Intel Corporation	Intel Corporation	000005936673A1	Intel Corporation	H04N 07/18	H		19990810	Temporal tile staggering for block based video compression	block based video compression frame divided blocks define tiling pattern tiling pattern varied frame frame prevent accumulation errors tend appear tile edges increase time using block based compression preferred embodiment normal frame padded border around normal frame size padding operable extend blocks around periphery image frame might smaller dimension standard blocks within interior frame tr…	1999-08-10	-0.023246639	-0.012693877	1.818363987	0.01115163	-0.01131618	0	0	0.561788917	0	0	0.038104493	0	0	0	0	0	0	0	0.03336877	0	0.050223619	0	0	0	0.015131574	0	0	0	0	0	0	0	0	0	0.036267694
511	511	881	INTC	Intel Corporation	Intel Corporation	000005936838A1	Intel Corporation	H05H 7/20	H		19990810	MPC module with exposed C4 die and removal thermal plate design	electronic assembly ring creates thermal grease assembly include integrated circuit mounted substrate assembly also include cover opening exposes integrated circuit ring coupled integrated circuit cover thermal element placed adjacent integrated circuit thermal grease controls flow thermal grease opening allows thermal element placed adjacent integrated circuit embodiment thermal element attached…	1999-08-10	-0.023246639	-0.012693877	1.818363987	0.01115163	-0.01131618	0	0	0	0	0	0	0	0	0	0.081243619	0	0	0.239239544	0	0	0	0	0	0	0	0	0	0	0	0	0	0	0.034209337	0	0
512	512	882	INTC	Intel Corporation	Intel Corporation	000005936848A1	Intel Corporation	H05K 7/02	H		19990810	Electronics package that has a substrate with an array of hollow vias and solder balls that are eccentrically located on the vias	electronics package includes substrate solder ball substrate first second opposed surfaces located within substrate terminates first surface defines opening first second opposed walls solder ball least partially located opening solder ball first second opposed sides first side adjacent first wall second side adjacent second wall first side nearer first wall second side second wall	1999-08-10	-0.023246639	-0.012693877	1.818363987	0.01115163	-0.01131618	0	0	0	0	0	0.093875743	0	0	0	0	0	0	0	0	0	0.057288434	0	0	0	0	0	0	0	0	0	0	0	0.019888839	0	0
513	513	883	INTC	Intel Corporation	Intel Corporation	000005937063A1	Intel Corporation	H04L 9/00	H		19990810	Secure boot	subsystem prevents unauthorized replacement boot firmware bios embedded modifiable volatile memory devices flash memory firmware device contained secure boot device responsive host processor security protection established encryption decryption boot instructions using secret shared secure boot device host processor	1999-08-10	-0.023246639	-0.012693877	1.818363987	0.01115163	-0.01131618	0.046092045	0	0	0	0	0	0	0	0	0	0	0	0	0	0	0	0	0	0	0	0	0	0	0.065393783	0.027362701	0	0	0	0	0
514	514	884	LRCX	Lam Research Corporation	Lam Research Corporation	000005935874A1	Lam Research Corporation	H01H 1/00	H		19990810	Techniques for forming trenches in a silicon layer of a substrate in a high density plasma processing system	method etching trench monocrystal silicon layer method includes providing plasma processing system plasma processing chamber plasma processing system variable plasma generation source variable energy source variable plasma generation source configured controlled independently variable energy source method includes flowing etchant source includes helium least plasma processing chamber also include…	1999-08-10	0.004474103	-0.012693877	1.566337172	0.016407658	0.007949337	0	0	0	0.044248458	0	0	0	0.039079081	0.135937497	0	0	0	0	0.028002203	0	0	0	0	0	0	0	0	0.060933113	0	0	0	0	0	0.092488088	0
515	515	885	MU	Micron Technology, Inc.	Micron Technology, Inc.	000005936274A1	Micron Technology, Inc.	H01L 29/788	H		19990810	High density flash memory	high density flash eeprom provides increased nonvolatile storage capacity memory cell array includes densely packed memory cells cell semiconductor pillar providing shared source drain regions vertical floating gate transistors individual floating control gates distributed opposing sides pillar control gates formed together interconnecting gate lines first source drain terminals addressable inter…	1999-08-10	-0.040438044	-0.012693877	2.4000008	0.021357668	-0.031330397	0.046444461	0.068329796	0	0.025939472	0.07517492	0	0.024522256	0	0.116577528	0.015846834	0	0	0	0	0	0	0	0	0	0	0.01156845	0	0	0	0.032393284	0	0.010667104	0	0	0
516	516	886	MU	Micron Technology, Inc.	Micron Technology, Inc.	000005936308A1	Micron Technology, Inc.	H01L 23/48	H		19990810	Interlocking conductive plug for use with an integrated circuit	method forming integrated circuit comprising providing substrate comprising node electrical connection made providing layer material outwardly node providing electrically conductive plug layer material electrical connection underlying node layer material conductive plug forming interlocking discontinuity effectively prevents displacement electrical conductive plug node present invention also cont…	1999-08-10	-0.040438044	-0.012693877	2.4000008	0.021357668	-0.031330397	0	0	0	0	0	0	0	0.109151587	0	0	0	0	0.047769945	0	0	0.546606004	0	0	0	0	0	0	0	0	0	0	0	0	0	0
517	517	887	MU	Micron Technology, Inc.	Micron Technology, Inc.	000005936479A1	Micron Technology, Inc.	H03K 3/03	H		19990810	Supply voltage insensitive charge/discharge type oscillator and method	oscillator circuit described produces periodic oscillator output signal frequency oscillator output signal essentially independent supply voltage provided oscillator circuit oscillator circuit includes capacitor periodically charged discharged high trip point inverter trip point inverter detect voltage level capacitor reset respectively flip flop flip flop produces output signal controls charge d…	1999-08-10	-0.040438044	-0.012693877	2.4000008	0.021357668	-0.031330397	0	0	0	0	0	0	0	0	0	0.011909888	0.066425778	0	0.063196927	0	0.134583399	0	0	0	0	0	0.012728905	0	0	0	0	0	0	0	0.080089219	0
518	518	888	MU	Micron Technology, Inc.	Micron Technology, Inc.	000005937287A1	Micron Technology, Inc.	H01L 21/76	H		19990810	Fabrication of semiconductor structures by ion implantation	present invention relates formation trench isolation structures isolate active areas preferred doping fabrication cmos device minimized number masks ions type dopant implanted semiconductor substrate therein well well well well therein trench ions type dopant implanted beneath trenches well well create first type dopant concentration profile semiconductor substrate wherein well well substantially…	1999-08-10	-0.040438044	-0.012693877	2.4000008	0.021357668	-0.031330397	0	0.385894716	0	0	0	0.031971917	0	0	0.082224824	0	0	0	0	0	0	0	0	0	0	0	0	0	0	0	0.01309824	0	0	0	0	0
519	519	889	MU	Micron Technology, Inc.	Micron Technology, Inc.	000005937294A1	Micron Technology, Inc.	H01L 21/8242	H		19990810	Method for making a container capacitor with increased surface area	method forming polysilicon electrode least roughened surface performed roughening template layer form roughened template layer layer polysilicon next deposited roughened template layer polysilicon electrode formed etching away roughened template layer thereby exposing roughened surface polysilicon electrode	1999-08-10	-0.040438044	-0.012693877	2.4000008	0.021357668	-0.031330397	0	0.084624462	0	0.14470686	0	0	0	0.21073471	0	0	0	0	0	0	0	0	0	0	0	0.391398281	0	0	0	0	0	0	0	0	0	0
520	520	890	MU	Micron Technology, Inc.	Micron Technology, Inc.	000005937314A1	Micron Technology, Inc.	H01L 21/20	H		19990810	Diffusion-enhanced crystallization of amorphous materials to improve surface roughness	methods forming roughened surface diffusion enhanced crystallization amorphous material disclosed aspect conductive hemispherical grain silicon formed dopant diffusion enhanced crystallization layers amorphous silicon enhance uniformity formation hemispherical grain silicon exposed surface amorphous silicon seeded crystallization enhance uniformity surface structures formed hemispherical grain si…	1999-08-10	-0.040438044	-0.012693877	2.4000008	0.021357668	-0.031330397	0	0.106518939	0	0	0	0	0	0.25408572	0.023002202	0	0	0	0	0	0	0.039809421	0	0	0	0.282867283	0	0	0	0	0.182111412	0	0	0	0	0
521	521	891	MSFT	Microsoft Corporation	Microsoft Corporation	000005936677A1	Microsoft Corporation	H04N 5/265	H		19990810	Microbuffer used in synchronization of image data	relatively small line buffer frequency control permit scaling video input signal synchronization input signal composite output signal image data timing signals derived video signal applied video capture engine scaling input video combines appropriate number successive lines field processed produce scaled scan line data dynamic composition engine producing composite image video timing signal appli…	1999-08-10	-0.010494932	-0.012693877	1.935704177	0.002665178	0.011411481	0	0	0	0	0.034943786	0	0	0	0	0	0	0	0	0	0.118229553	0	0.104970641	0	0	0	0	0	0.031842101	0	0	0	0	0	0.042146422	0.027925896
522	522	892	NCR	NCR Corporation	NCR Corporation	000005936557A1	NCR Corporation	H03K 17/94	H		19990810	Keypad	keypad like addition mechanical keys operated press areas pressure sensitive layer backing plate thereby close corresponding normally open switch additional areas arranged normally closed switches pressure applied protrusions backing plate backing plate removed switches open change sensed monitoring circuit	1999-08-10	-0.017217084	-0.012693877	1.647495766	-0.000195112	0.003891137	0	0	0	0	0	0	0	0.032370433	0	0	0	0	0.050729576	0	0	0	0	0	0	0.047156226	0	0	0	0	0.068835385	0	0	0	0	0
[truncated: 26,942 more rows]
[truncated: 50 more columns]
